# Supplementary material for: HNCGAT: a method for predicting plant metabolite–protein interaction using heterogeneous neighbor contrastive graph attention network
Source: Brief Bioinform. 2024 Aug 20;25(5):bbae397. doi: 10.1093/bib/bbae397 (PMC11730448; doi:10.1093/bib/bbae397)
Supplement: Supplement_table_1_bbae397 [file supplement_table_1_bbae397.xlsx]

## Sheet: supplememttable
Comparison of MPIs Predicted by Schläpfer et al. with Our HNCGAT Reference: Schlapfer, P., P. Zhang, C. Wang, et al., Genome-Wide Prediction of Metabolic Enzymes, Pathways, and Gene Clusters in Plants. Plant Physiol, 2017. 173(4):2041-2059.
Protein ID	Interacting metabolites predicted by Schläpfer et al.	Metabolite-protein interaction included in HNCGAT's input data	Metabolite-protein interaction predicted by HNCGAT
AT2G31960	UDP	Yes
AT2G31960	CPD-12575	Yes
AT2G30680	UDP	Yes
AT2G30680	CPD-12575	Yes
AT5G36870	UDP	Yes
AT5G36870	CPD-12575	Yes
AT5G13000	UDP	Yes
AT5G13000	CPD-12575	Yes
AT1G05570	UDP	Yes
AT1G05570	CPD-12575	Yes
AT3G14570	UDP	Yes
AT3G14570	CPD-12575	Yes
AT3G14780	UDP	Yes
AT3G14780	CPD-12575	Yes
AT2G36850	UDP	Yes
AT2G36850	CPD-12575	Yes
AT1G06490	UDP	Yes
AT1G06490	CPD-12575	Yes
AT4G04970	UDP	Yes
AT4G04970	CPD-12575	Yes
AT5G47780	UDP	Yes
AT5G47780	UDP-D-GALACTURONATE	Yes
AT2G30575	UDP	Yes
AT2G30575	UDP-D-GALACTURONATE	Yes
AT1G19300	UDP	Yes
AT1G19300	UDP-D-GALACTURONATE	Yes
AT2G20810	UDP	Yes
AT2G20810	UDP-D-GALACTURONATE	Yes
AT5G15470	UDP	Yes
AT5G15470	UDP-D-GALACTURONATE	Yes
AT3G62660	UDP	Yes
AT3G62660	UDP-D-GALACTURONATE	Yes
AT3G50760	UDP	Yes
AT3G50760	UDP-D-GALACTURONATE	Yes
AT2G38650	UDP	Yes
AT2G38650	UDP-D-GALACTURONATE	Yes
AT3G28340	UDP	Yes
AT3G28340	UDP-D-GALACTURONATE	Yes
AT3G58790	UDP	Yes
AT3G58790	UDP-D-GALACTURONATE	Yes
AT4G38270	UDP	Yes
AT4G38270	UDP-D-GALACTURONATE	Yes
AT1G13250	UDP	Yes
AT1G13250	UDP-D-GALACTURONATE	Yes
AT1G06780	UDP	Yes
AT1G06780	UDP-D-GALACTURONATE	Yes
AT1G11720	ADP-D-GLUCOSE	Yes
AT4G18240	ADP-D-GLUCOSE	Yes
AT5G65685	ADP-D-GLUCOSE	Yes
AT1G32180	UDP-D-XYLOSE	Yes
AT2G33100	UDP-D-XYLOSE	Yes
AT1G27600	UDP-D-XYLOSE	Yes
AT3G48070	UDP-D-XYLOSE	No	Yes
AT2G37090	UDP-D-XYLOSE	Yes
AT3G03050	UDP-D-XYLOSE	Yes
AT4G38190	UDP-D-XYLOSE	Yes
AT4G33810	|1-4-beta-Xylan|	Yes
AT4G33820	|1-4-beta-Xylan|	Yes
AT4G33830	|1-4-beta-Xylan|	Yes
AT4G33840	|1-4-beta-Xylan|	Yes
AT4G33860	|1-4-beta-Xylan|	Yes
AT1G65440	|1-4-beta-Xylan|	No	Yes
AT3G28980	|1-4-beta-Xylan|	Yes
AT4G38300	|1-4-beta-Xylan|	Yes
AT1G10050	|1-4-beta-Xylan|	Yes
AT1G61850	|Fatty-Acids|	Yes
AT1G61850	PHOSPHATIDYLCHOLINE	Yes
AT3G03310	|Fatty-Acids|	Yes
AT3G03310	PHOSPHATIDYLCHOLINE	Yes
AT3G03370	|Fatty-Acids|	Yes
AT3G03370	PHOSPHATIDYLCHOLINE	Yes
AT1G36580	|Fatty-Acids|	No	Yes
AT1G36580	PHOSPHATIDYLCHOLINE	No	Yes
AT2G30200	B-KETOACYL-ACP	Yes
AT2G30200	|Acetoacetyl-ACPs|	Yes
AT2G30200	CO-A	Yes
AT2G30200	|Dodec-2-enoyl-ACPs|	Yes
AT2G30200	|2-Hexadecenoyl-ACPs|	Yes
AT2G30200	|Octadec-2-enoyl-ACPs|	Yes
AT2G30200	NADP	Yes
AT2G30200	NADPH	Yes
AT2G30200	MALONYL-COA	Yes
AT1G74960	|3-oxo-decanoyl-ACPs|	Yes
AT1G74960	MALONYL-ACP	Yes
AT1G74960	|3-oxo-hexanoyl-ACPs|	Yes
AT1G74960	|Octanoyl-ACPs|	Yes
AT1G74960	CARBON-DIOXIDE	Yes
AT1G74960	|3-oxo-cis-vaccenoyl-ACPs|	Yes
AT1G74960	|3-oxo-myristoyl-ACPs|	Yes
AT1G74960	|Palmitoleoyl-ACPs|	Yes
AT1G74960	|3-oxo-palmitoyl-ACPs|	Yes
AT1G74960	|3-oxo-dodecanoyl-ACPs|	Yes
AT1G74960	|Butanoyl-ACPs|	Yes
AT1G74960	|3-Oxo-octanoyl-ACPs|	Yes
AT2G27760	CPD-4211	Yes
AT2G27760	PPI	Yes
AT5G20040	CPD-4211	Yes
AT5G20040	PPI	Yes
AT3G58180	OXYGEN-MOLECULE	Yes
AT3G58180	|Donor-H2|	Yes
AT3G58180	CPD-9973	Yes
AT3G43260	OXYGEN-MOLECULE	Yes
AT3G43260	|Donor-H2|	Yes
AT3G43260	CPD-9973	Yes
AT3G11470	|All-apo-ACPs|	Yes
AT3G11470	3-5-ADP	Yes
AT3G11470	CO-A	Yes
AT1G32900	|1-4-alpha-D-Glucan|	Yes
AT1G32900	ADP-D-GLUCOSE	Yes
AT4G26900	GLT	Yes
AT4G26900	L-ASPARTATE	Yes
AT4G26900	GLN	Yes
AT4G26900	AMMONIUM	Yes
AT4G26900	ASN	Yes
AT4G26900	AICAR	Yes
AT4G26900	PHOSPHORIBULOSYL-FORMIMINO-AICAR-P	Yes
AT1G21400	2-KETO-3-METHYL-VALERATE	Yes
AT1G21400	2-KETO-ISOVALERATE	Yes
AT1G21400	CARBON-DIOXIDE	Yes
AT1G21400	|BCAA-dehydrogenase-lipoyl|	Yes
AT1G21400	2K-4CH3-PENTANOATE	Yes
AT3G06850	2-KETO-3-METHYL-VALERATE	Yes
AT3G06850	2-KETO-ISOVALERATE	Yes
AT3G06850	CO-A	Yes
AT3G06850	CARBON-DIOXIDE	Yes
AT3G06850	2K-4CH3-PENTANOATE	Yes
AT3G06850	NAD	Yes
AT3G06850	NADH	Yes
AT3G06850	|Pyruvate-dehydrogenase-dihydrolipoate|	Yes
AT3G06850	|BCAA-dehydrogenase-DH-lipoyl|	Yes
AT3G06850	|Oxo-glutarate-dehydrogenase-DH-lipoyl|	Yes
AT3G06850	DIHYDROLIPOYL-GCVH	Yes
AT3G06850	|BCAA-dehydrogenase-2MP-DH-lipoyl|	Yes
AT3G06850	ISOBUTYRYL-COA	Yes
AT3G06850	ISOVALERYL-COA	Yes
AT3G06850	|BCAA-dehydrogenase-3MB-DH-lipoyl|	Yes
AT3G06850	|BCAA-dehydrogenase-2MB-DH-lipoyl|	Yes
AT3G06850	2-METHYL-BUTYRYL-COA	Yes
AT3G06850	|BCAA-dehydrogenase-lipoyl|	Yes
AT4G00490	|Fatty-Acids|	No	Yes
AT4G00490	PHOSPHATIDYLCHOLINE	No	Yes
AT3G23920	|Fatty-Acids|	No	Yes
AT3G23920	PHOSPHATIDYLCHOLINE	No	Yes
AT4G15210	|Fatty-Acids|	No	Yes
AT4G15210	PHOSPHATIDYLCHOLINE	No	Yes
AT4G17090	|Linear-Malto-Oligosaccharides|	Yes
AT4G17090	CPD-7043	Yes
AT4G17090	MALTOSE	Yes
AT4G17090	CPD-13198	Yes
AT5G18670	|Linear-Malto-Oligosaccharides|	No	Yes
AT5G18670	CPD-7043	No	Yes
AT5G18670	MALTOSE	No	Yes
AT5G18670	CPD-13198	No	Yes
AT1G58290	|GLT-tRNAs|	Yes
AT1G58290	NADP	Yes
AT1G58290	NADPH	Yes
AT1G22450	|Cytochromes-C-Oxidized|	No	Yes
AT5G57815	|Cytochromes-C-Oxidized|	No	Yes
AT3G15640	|Cytochromes-C-Reduced|	Yes
AT3G15640	OXYGEN-MOLECULE	Yes
AT3G15640	PROTON	Yes
AT2G07687	|Cytochromes-C-Reduced|	Yes
AT2G07687	OXYGEN-MOLECULE	Yes
AT2G07687	PROTON	Yes
AT2G07695	|Cytochromes-C-Reduced|	Yes
AT2G07695	OXYGEN-MOLECULE	Yes
AT2G07695	PROTON	Yes
AT4G37830	|Cytochromes-C-Reduced|	Yes
AT4G37830	OXYGEN-MOLECULE	Yes
AT4G37830	PROTON	Yes
AT4G28060	|Cytochromes-C-Reduced|	No	Yes
AT4G28060	OXYGEN-MOLECULE	No	Yes
AT4G28060	PROTON	No	Yes
AT1G52710	|Cytochromes-C-Reduced|	Yes
AT1G52710	OXYGEN-MOLECULE	Yes
AT1G52710	PROTON	Yes
AT5G20410	UDP	Yes
AT5G20410	DIACYLGLYCEROL	Yes
AT5G20410	CPD-14553	Yes
AT2G11810	UDP	Yes
AT2G11810	DIACYLGLYCEROL	Yes
AT2G11810	CPD-14553	Yes
AT4G31780	UDP	Yes
AT4G31780	DIACYLGLYCEROL	Yes
AT4G31780	CPD-14553	Yes
AT1G14520	OXYGEN-MOLECULE	Yes
AT1G14520	MYO-INOSITOL	Yes
AT4G26260	OXYGEN-MOLECULE	Yes
AT4G26260	MYO-INOSITOL	Yes
AT5G56640	OXYGEN-MOLECULE	Yes
AT5G56640	MYO-INOSITOL	Yes
AT2G20860	MET	Yes
AT2G20860	|Octanoylated-domains|	Yes
AT2G20860	|Reduced-ferredoxins|	Yes
AT2G20860	FE+2	Yes
AT2G20860	CH33ADO	Yes
AT2G20860	|Oxidized-ferredoxins|	Yes
AT2G20860	S-ADENOSYLMETHIONINE	Yes
AT5G08415	MET	Yes
AT5G08415	|Octanoylated-domains|	Yes
AT5G08415	|Reduced-ferredoxins|	Yes
AT5G08415	FE+2	Yes
AT5G08415	CH33ADO	Yes
AT5G08415	|Oxidized-ferredoxins|	Yes
AT5G08415	S-ADENOSYLMETHIONINE	Yes
AT5G57655	MET	No	Yes
AT5G57655	|Octanoylated-domains|	No	Yes
AT5G57655	|Reduced-ferredoxins|	No	Yes
AT5G57655	FE+2	No	Yes
AT5G57655	CH33ADO	No	Yes
AT5G57655	|Oxidized-ferredoxins|	No	Yes
AT5G57655	S-ADENOSYLMETHIONINE	No	Yes
AT3G10370	|ETR-Quinones|	No	Yes
AT1G01580	NAD	Yes
AT1G01580	NADH	Yes
AT1G01580	|Fe2-siderophores|	Yes
AT1G01590	NAD	Yes
AT1G01590	NADH	Yes
AT1G01590	|Fe2-siderophores|	Yes
AT5G23980	NAD	Yes
AT5G23980	NADH	Yes
AT5G23980	|Fe2-siderophores|	Yes
AT5G23990	NAD	Yes
AT5G23990	NADH	Yes
AT5G23990	|Fe2-siderophores|	Yes
AT5G49730	NAD	Yes
AT5G49730	NADH	Yes
AT5G49730	|Fe2-siderophores|	Yes
AT5G49740	NAD	Yes
AT5G49740	NADH	Yes
AT5G49740	|Fe2-siderophores|	Yes
AT4G00550	UDP	Yes
AT4G00550	|D-Galactosyl-12-diacyl-glycerols|	Yes
AT4G00550	CPD-14553	Yes
AT3G11670	UDP	Yes
AT3G11670	|D-Galactosyl-12-diacyl-glycerols|	Yes
AT3G11670	CPD-14553	Yes
AT5G64050	|GLT-tRNAs|	No	Yes
AT2G19880	|Glucosyl-acyl-sphinganines|	No	Yes
AT5G58050	GLYCEROL-3P	Yes
AT5G58050	|Alcohols|	Yes
AT5G58170	GLYCEROL-3P	Yes
AT5G58170	|Alcohols|	Yes
AT5G43300	GLYCEROL-3P	Yes
AT5G43300	|Alcohols|	Yes
AT4G18250	GLYCEROL-3P	No	Yes
AT4G18250	|Alcohols|	No	Yes
AT5G39020	GLYCEROL-3P	No	Yes
AT5G39020	|Alcohols|	No	Yes
AT5G39030	GLYCEROL-3P	No	Yes
AT5G39030	|Alcohols|	No	Yes
AT3G20520	GLYCEROL-3P	Yes
AT3G20520	|Alcohols|	Yes
AT3G02040	GLYCEROL-3P	Yes
AT3G02040	|Alcohols|	Yes
AT1G66910	GLYCEROL-3P	No	Yes
AT1G66910	|Alcohols|	No	Yes
AT1G66920	GLYCEROL-3P	No	Yes
AT1G66920	|Alcohols|	No	Yes
AT1G66930	GLYCEROL-3P	No	Yes
AT1G66930	|Alcohols|	No	Yes
AT1G66970	GLYCEROL-3P	Yes
AT1G66970	|Alcohols|	Yes
AT1G66980	GLYCEROL-3P	Yes
AT1G66980	|Alcohols|	Yes
AT1G67000	GLYCEROL-3P	No	Yes
AT1G67000	|Alcohols|	No	Yes
AT5G38240	GLYCEROL-3P	No	Yes
AT5G38240	|Alcohols|	No	Yes
AT5G38250	GLYCEROL-3P	No	Yes
AT5G38250	|Alcohols|	No	Yes
AT5G38260	GLYCEROL-3P	No	Yes
AT5G38260	|Alcohols|	No	Yes
AT5G38280	GLYCEROL-3P	Yes
AT5G38280	|Alcohols|	Yes
AT1G70250	GLYCEROL-3P	Yes
AT1G70250	|Alcohols|	Yes
AT1G71340	GLYCEROL-3P	Yes
AT1G71340	|Alcohols|	Yes
AT2G22900	UDP-D-XYLOSE	Yes
AT2G22900	|1-4-beta-D-Glucan|	Yes
AT4G02500	UDP-D-XYLOSE	Yes
AT4G02500	|1-4-beta-D-Glucan|	Yes
AT1G74380	UDP-D-XYLOSE	Yes
AT1G74380	|1-4-beta-D-Glucan|	Yes
AT3G62720	UDP-D-XYLOSE	Yes
AT3G62720	|1-4-beta-D-Glucan|	Yes
AT4G37690	UDP-D-XYLOSE	Yes
AT4G37690	|1-4-beta-D-Glucan|	Yes
AT4G38310	UDP-D-XYLOSE	Yes
AT4G38310	|1-4-beta-D-Glucan|	Yes
AT1G68000	CDPDIACYLGLYCEROL	Yes
AT1G68000	MYO-INOSITOL	Yes
AT1G68000	CMP	Yes
AT4G38570	CDPDIACYLGLYCEROL	Yes
AT4G38570	MYO-INOSITOL	Yes
AT4G38570	CMP	Yes
AT2G30790	PLASTOQUINONE	Yes
AT2G30790	OXYGEN-MOLECULE	Yes
AT2G30790	|Plastoquinols|	Yes
AT2G30570	PLASTOQUINONE	Yes
AT2G30570	OXYGEN-MOLECULE	Yes
AT2G30570	|Plastoquinols|	Yes
AT1G77090	PLASTOQUINONE	Yes
AT1G77090	OXYGEN-MOLECULE	Yes
AT1G77090	|Plastoquinols|	Yes
AT1G44575	PLASTOQUINONE	Yes
AT1G44575	OXYGEN-MOLECULE	Yes
AT1G44575	|Plastoquinols|	Yes
AT3G56650	PLASTOQUINONE	Yes
AT3G56650	OXYGEN-MOLECULE	Yes
AT3G56650	|Plastoquinols|	Yes
AT5G66570	PLASTOQUINONE	Yes
AT5G66570	OXYGEN-MOLECULE	Yes
AT5G66570	|Plastoquinols|	Yes
AT1G76450	PLASTOQUINONE	Yes
AT1G76450	OXYGEN-MOLECULE	Yes
AT1G76450	|Plastoquinols|	Yes
AT4G15510	PLASTOQUINONE	Yes
AT4G15510	OXYGEN-MOLECULE	Yes
AT4G15510	|Plastoquinols|	Yes
AT2G28800	PLASTOQUINONE	Yes
AT2G28800	OXYGEN-MOLECULE	Yes
AT2G28800	|Plastoquinols|	Yes
AT1G67740	PLASTOQUINONE	Yes
AT1G67740	OXYGEN-MOLECULE	Yes
AT1G67740	|Plastoquinols|	Yes
AT1G06680	PLASTOQUINONE	Yes
AT1G06680	OXYGEN-MOLECULE	Yes
AT1G06680	|Plastoquinols|	Yes
AT1G79040	PLASTOQUINONE	Yes
AT1G79040	OXYGEN-MOLECULE	Yes
AT1G79040	|Plastoquinols|	Yes
AT2G31570	GLUTATHIONE	Yes
AT2G31570	OXIDIZED-GLUTATHIONE	Yes
AT4G11600	GLUTATHIONE	Yes
AT4G11600	OXIDIZED-GLUTATHIONE	Yes
AT4G33790	CPD-280	Yes
AT4G33790	PYRUVATE	Yes
AT4G33790	CPD-10512	Yes
AT4G33790	CPD-6082	Yes
AT4G33790	CPD-17633	Yes
AT4G33790	18-OXOOLEATE	Yes
AT4G33790	|Very-Long-Chain-Alcohols|	Yes
AT4G33790	CO-A	Yes
AT4G33790	B-ALANINE	Yes
AT4G33790	SINAPALDEHYDE	Yes
AT4G33790	SINAPATE	Yes
AT4G33790	NADH-P-OR-NOP	Yes
AT4G33790	2-KETOGLUTARATE	Yes
AT4G33790	2K-ADIPATE	Yes
AT4G33790	OMEGA-ALDEHYDE-FATTY-ACID	Yes
AT5G22420	CPD-280	No	Yes
AT5G22420	PYRUVATE	No	Yes
AT5G22420	CPD-10512	No	Yes
AT5G22420	CPD-6082	No	Yes
AT5G22420	CPD-17633	No	Yes
AT5G22420	18-OXOOLEATE	No	Yes
AT5G22420	|Very-Long-Chain-Alcohols|	No	Yes
AT5G22420	CO-A	No	Yes
AT5G22420	B-ALANINE	No	Yes
AT5G22420	SINAPALDEHYDE	No	Yes
AT5G22420	SINAPATE	No	Yes
AT5G22420	NADH-P-OR-NOP	No	Yes
AT5G22420	2-KETOGLUTARATE	No	Yes
AT5G22420	2K-ADIPATE	No	Yes
AT5G22420	OMEGA-ALDEHYDE-FATTY-ACID	No	Yes
AT5G22500	|Long-Chain-Acyl-CoAs|	Yes
AT5G22500	CO-A	Yes
AT5G22500	CPD-17641	Yes
AT5G22500	CPD-17638	Yes
AT5G22500	NADP	Yes
AT5G22500	CPD-17370	Yes
AT5G22500	NADPH	Yes
AT5G22500	CPD-17621	Yes
AT3G49190	|Long-chain-alcohols|	Yes
AT3G49190	|Long-Chain-Acyl-CoAs|	Yes
AT3G49190	CO-A	Yes
AT3G49190	DIACYLGLYCEROL	Yes
AT3G49190	ACYL-COA	Yes
AT3G49200	|Long-chain-alcohols|	Yes
AT3G49200	|Long-Chain-Acyl-CoAs|	Yes
AT3G49200	CO-A	Yes
AT3G49200	DIACYLGLYCEROL	Yes
AT3G49200	ACYL-COA	Yes
AT3G49210	|Long-chain-alcohols|	Yes
AT3G49210	|Long-Chain-Acyl-CoAs|	Yes
AT3G49210	CO-A	Yes
AT3G49210	DIACYLGLYCEROL	Yes
AT3G49210	ACYL-COA	Yes
AT5G22490	|Long-chain-alcohols|	Yes
AT5G22490	|Long-Chain-Acyl-CoAs|	Yes
AT5G22490	CO-A	Yes
AT5G22490	DIACYLGLYCEROL	Yes
AT5G22490	ACYL-COA	Yes
AT5G16350	|Long-chain-alcohols|	Yes
AT5G16350	|Long-Chain-Acyl-CoAs|	Yes
AT5G16350	CO-A	Yes
AT5G16350	DIACYLGLYCEROL	Yes
AT5G16350	ACYL-COA	Yes
AT2G38995	|Long-chain-alcohols|	Yes
AT2G38995	|Long-Chain-Acyl-CoAs|	Yes
AT2G38995	CO-A	Yes
AT2G38995	DIACYLGLYCEROL	Yes
AT2G38995	ACYL-COA	Yes
AT5G53380	|Long-chain-alcohols|	Yes
AT5G53380	|Long-Chain-Acyl-CoAs|	Yes
AT5G53380	CO-A	Yes
AT5G53380	DIACYLGLYCEROL	Yes
AT5G53380	ACYL-COA	Yes
AT5G53390	|Long-chain-alcohols|	Yes
AT5G53390	|Long-Chain-Acyl-CoAs|	Yes
AT5G53390	CO-A	Yes
AT5G53390	DIACYLGLYCEROL	Yes
AT5G53390	ACYL-COA	Yes
AT3G44540	|Long-Chain-Acyl-CoAs|	Yes
AT3G44540	CO-A	Yes
AT3G44540	CPD-17641	Yes
AT3G44540	CPD-17638	Yes
AT3G44540	NADP	Yes
AT3G44540	CPD-17370	Yes
AT3G44540	NADPH	Yes
AT3G44540	CPD-17621	Yes
AT3G44550	|Long-Chain-Acyl-CoAs|	Yes
AT3G44550	CO-A	Yes
AT3G44550	CPD-17641	Yes
AT3G44550	CPD-17638	Yes
AT3G44550	NADP	Yes
AT3G44550	CPD-17370	Yes
AT3G44550	NADPH	Yes
AT3G44550	CPD-17621	Yes
AT1G03990	HYDROGEN-PEROXIDE	Yes
AT1G03990	|Long-chain-alcohols|	Yes
AT1G03990	OXYGEN-MOLECULE	Yes
AT4G10100	|Thiocarboxylated-MPT-synthases|	Yes
AT4G10100	PRECURSOR-Z	Yes
AT5G45900	AMP	Yes
AT5G45900	|Carboxyadenylated-MPT-synthases|	Yes
AT5G45900	|L-Cysteine-Desulfurase-persulfide|	Yes
AT5G45900	|Donor-H2|	Yes
AT5G45900	|Cysteine-Desulfurase-L-cysteine|	Yes
AT5G45900	|Acceptor|	Yes
AT5G45900	|MPT-Synthase-small-subunits|	Yes
AT5G45900	ATP	Yes
AT5G45900	PPI	Yes
AT1G05590	|N-acetyl-D-glucosamine|	No	Yes
AT3G55260	|N-acetyl-D-glucosamine|	No	Yes
AT1G65590	|N-acetyl-D-glucosamine|	No	Yes
AT2G30150	2-OXINDOLE-3-ACETIC-ACID	Yes
AT2G30150	CPD-10450	Yes
AT2G30150	CONIFERYL-ALDEHYDE	Yes
AT2G30150	CPD-697	Yes
AT2G30150	CPD-4614	Yes
AT2G30150	CPD-4209	Yes
AT2G30150	CPD-7383	Yes
AT2G30150	CPD3DJ-82	Yes
AT2G30150	UDP-SULFOQUINOVOSE	Yes
AT2G30150	CPD-11260	Yes
AT2G30150	CPD-16536	Yes
AT2G30150	CPD-8067	Yes
AT2G30150	PELARGONIDIN-3-GLUCOSIDE-CMPD	Yes
AT2G30150	CPD-13118	Yes
AT2G30150	DIACYLGLYCEROL	Yes
AT2G30150	CPD-634	Yes
AT2G30150	UDP-GLUCURONATE	Yes
AT2G30150	CPD-170	Yes
AT2G30150	CPD-110	Yes
AT2G30150	CPD-520	Yes
AT2G30150	CPD-14843	Yes
AT2G30150	CPD1F-766	Yes
AT2G30150	CPD1F-437	Yes
AT2G30150	SINAPALDEHYDE	Yes
AT2G30150	CPD-4210	Yes
AT2G30150	1-O-SINAPOYL-BETA-D-GLUCOSE	Yes
AT2G30150	CPD-633	Yes
AT2G30150	UDP-L-RHAMNOSE	Yes
AT2G30150	GDP	Yes
AT2G30150	CPD1F-453	Yes
AT2G30150	CPD-8097	Yes
AT2G30150	CPD-14849	Yes
AT2G30150	CPD-16539	Yes
AT2G30150	CPD-7866	Yes
AT2G30150	|Xyloglucans-Galactose-23|	Yes
AT2G30150	BENZOATE	Yes
AT2G30150	|Glucosyl-acyl-sphinganines|	Yes
AT2G30150	|1-4-beta-Xylan|	Yes
AT2G30150	CPD1F-90	Yes
AT2G30150	CPD-10455	Yes
AT5G05860	2-OXINDOLE-3-ACETIC-ACID	Yes
AT5G05860	CPD-10450	Yes
AT5G05860	CONIFERYL-ALDEHYDE	Yes
AT5G05860	CPD-697	Yes
AT5G05860	CPD-4614	Yes
AT5G05860	CPD-4209	Yes
AT5G05860	CPD-7383	Yes
AT5G05860	CPD3DJ-82	Yes
AT5G05860	UDP-SULFOQUINOVOSE	Yes
AT5G05860	CPD-11260	Yes
AT5G05860	CPD-16536	Yes
AT5G05860	CPD-8067	Yes
AT5G05860	PELARGONIDIN-3-GLUCOSIDE-CMPD	Yes
AT5G05860	CPD-13118	Yes
AT5G05860	DIACYLGLYCEROL	Yes
AT5G05860	CPD-634	Yes
AT5G05860	UDP-GLUCURONATE	Yes
AT5G05860	CPD-170	Yes
AT5G05860	CPD-110	Yes
AT5G05860	CPD-520	Yes
AT5G05860	CPD-14843	Yes
AT5G05860	CPD1F-766	Yes
AT5G05860	CPD1F-437	Yes
AT5G05860	SINAPALDEHYDE	Yes
AT5G05860	CPD-4210	Yes
AT5G05860	1-O-SINAPOYL-BETA-D-GLUCOSE	Yes
AT5G05860	CPD-633	Yes
AT5G05860	UDP-L-RHAMNOSE	Yes
AT5G05860	GDP	Yes
AT5G05860	CPD1F-453	Yes
AT5G05860	CPD-8097	Yes
AT5G05860	CPD-14849	Yes
AT5G05860	CPD-16539	Yes
AT5G05860	CPD-7866	Yes
AT5G05860	|Xyloglucans-Galactose-23|	Yes
AT5G05860	BENZOATE	Yes
AT5G05860	|Glucosyl-acyl-sphinganines|	Yes
AT5G05860	|1-4-beta-Xylan|	Yes
AT5G05860	CPD1F-90	Yes
AT5G05860	CPD-10455	Yes
AT2G43820	2-OXINDOLE-3-ACETIC-ACID	Yes
AT2G43820	CPD-10450	Yes
AT2G43820	CONIFERYL-ALDEHYDE	Yes
AT2G43820	CPD-697	Yes
AT2G43820	CPD-4614	Yes
AT2G43820	CPD-4209	Yes
AT2G43820	CPD-7383	Yes
AT2G43820	CPD3DJ-82	Yes
AT2G43820	UDP-SULFOQUINOVOSE	Yes
AT2G43820	CPD-11260	Yes
AT2G43820	CPD-16536	Yes
AT2G43820	CPD-8067	Yes
AT2G43820	PELARGONIDIN-3-GLUCOSIDE-CMPD	Yes
AT2G43820	CPD-13118	Yes
AT2G43820	DIACYLGLYCEROL	Yes
AT2G43820	CPD-634	Yes
AT2G43820	UDP-GLUCURONATE	Yes
AT2G43820	CPD-170	Yes
AT2G43820	CPD-110	Yes
AT2G43820	CPD-520	Yes
AT2G43820	CPD-14843	Yes
AT2G43820	CPD1F-766	Yes
AT2G43820	CPD1F-437	Yes
AT2G43820	SINAPALDEHYDE	Yes
AT2G43820	CPD-4210	Yes
AT2G43820	1-O-SINAPOYL-BETA-D-GLUCOSE	Yes
AT2G43820	CPD-633	Yes
AT2G43820	UDP-L-RHAMNOSE	Yes
AT2G43820	GDP	Yes
AT2G43820	CPD1F-453	Yes
AT2G43820	CPD-8097	Yes
AT2G43820	CPD-14849	Yes
AT2G43820	CPD-16539	Yes
AT2G43820	CPD-7866	Yes
AT2G43820	|Xyloglucans-Galactose-23|	Yes
AT2G43820	BENZOATE	Yes
AT2G43820	|Glucosyl-acyl-sphinganines|	Yes
AT2G43820	|1-4-beta-Xylan|	Yes
AT2G43820	CPD1F-90	Yes
AT2G43820	CPD-10455	Yes
AT2G31790	2-OXINDOLE-3-ACETIC-ACID	No	Yes
AT2G31790	CPD-10450	No	Yes
AT2G31790	CONIFERYL-ALDEHYDE	No	Yes
AT2G31790	CPD-697	No	Yes
AT2G31790	CPD-4614	No	Yes
AT2G31790	CPD-4209	No	Yes
AT2G31790	CPD-7383	No	Yes
AT2G31790	CPD3DJ-82	No	Yes
AT2G31790	UDP-SULFOQUINOVOSE	No	Yes
AT2G31790	CPD-11260	No	Yes
AT2G31790	CPD-16536	No	Yes
AT2G31790	CPD-8067	No	Yes
AT2G31790	PELARGONIDIN-3-GLUCOSIDE-CMPD	No	Yes
AT2G31790	CPD-13118	No	Yes
AT2G31790	DIACYLGLYCEROL	No	Yes
AT2G31790	CPD-634	No	Yes
AT2G31790	UDP-GLUCURONATE	No	Yes
AT2G31790	CPD-170	No	Yes
AT2G31790	CPD-110	No	Yes
AT2G31790	CPD-520	No	Yes
AT2G31790	CPD-14843	No	Yes
AT2G31790	CPD1F-766	No	Yes
AT2G31790	CPD1F-437	No	Yes
AT2G31790	SINAPALDEHYDE	No	Yes
AT2G31790	CPD-4210	No	Yes
AT2G31790	1-O-SINAPOYL-BETA-D-GLUCOSE	No	Yes
AT2G31790	CPD-633	No	Yes
AT2G31790	UDP-L-RHAMNOSE	No	Yes
AT2G31790	GDP	No	Yes
AT2G31790	CPD1F-453	No	Yes
AT2G31790	CPD-8097	No	Yes
AT2G31790	CPD-14849	No	Yes
AT2G31790	CPD-16539	No	Yes
AT2G31790	CPD-7866	No	Yes
AT2G31790	|Xyloglucans-Galactose-23|	No	Yes
AT2G31790	BENZOATE	No	Yes
AT2G31790	|Glucosyl-acyl-sphinganines|	No	Yes
AT2G31790	|1-4-beta-Xylan|	No	Yes
AT2G31790	CPD1F-90	No	Yes
AT2G31790	CPD-10455	No	Yes
AT1G05675	2-OXINDOLE-3-ACETIC-ACID	No	Yes
AT1G05675	CPD-10450	No	Yes
AT1G05675	CONIFERYL-ALDEHYDE	No	Yes
AT1G05675	CPD-697	No	Yes
AT1G05675	CPD-4614	No	Yes
AT1G05675	CPD-4209	No	Yes
AT1G05675	CPD-7383	No	Yes
AT1G05675	CPD3DJ-82	No	Yes
AT1G05675	UDP-SULFOQUINOVOSE	No	Yes
AT1G05675	CPD-11260	No	Yes
AT1G05675	CPD-16536	No	Yes
AT1G05675	CPD-8067	No	Yes
AT1G05675	PELARGONIDIN-3-GLUCOSIDE-CMPD	No	Yes
AT1G05675	CPD-13118	No	Yes
AT1G05675	DIACYLGLYCEROL	No	Yes
AT1G05675	CPD-634	No	Yes
AT1G05675	UDP-GLUCURONATE	No	Yes
AT1G05675	CPD-170	No	Yes
AT1G05675	CPD-110	No	Yes
AT1G05675	CPD-520	No	Yes
AT1G05675	CPD-14843	No	Yes
AT1G05675	CPD1F-766	No	Yes
AT1G05675	CPD1F-437	No	Yes
AT1G05675	SINAPALDEHYDE	No	Yes
AT1G05675	CPD-4210	No	Yes
AT1G05675	1-O-SINAPOYL-BETA-D-GLUCOSE	No	Yes
AT1G05675	CPD-633	No	Yes
AT1G05675	UDP-L-RHAMNOSE	No	Yes
AT1G05675	GDP	No	Yes
AT1G05675	CPD1F-453	No	Yes
AT1G05675	CPD-8097	No	Yes
AT1G05675	CPD-14849	No	Yes
AT1G05675	CPD-16539	No	Yes
AT1G05675	CPD-7866	No	Yes
AT1G05675	|Xyloglucans-Galactose-23|	No	Yes
AT1G05675	BENZOATE	No	Yes
AT1G05675	|Glucosyl-acyl-sphinganines|	No	Yes
AT1G05675	|1-4-beta-Xylan|	No	Yes
AT1G05675	CPD1F-90	No	Yes
AT1G05675	CPD-10455	No	Yes
AT1G05680	2-OXINDOLE-3-ACETIC-ACID	Yes
AT1G05680	CPD-10450	Yes
AT1G05680	CONIFERYL-ALDEHYDE	Yes
AT1G05680	CPD-697	Yes
AT1G05680	CPD-4614	Yes
AT1G05680	CPD-4209	Yes
AT1G05680	CPD-7383	Yes
AT1G05680	CPD3DJ-82	Yes
AT1G05680	UDP-SULFOQUINOVOSE	Yes
AT1G05680	CPD-11260	Yes
AT1G05680	CPD-16536	Yes
AT1G05680	CPD-8067	Yes
AT1G05680	PELARGONIDIN-3-GLUCOSIDE-CMPD	Yes
AT1G05680	CPD-13118	Yes
AT1G05680	DIACYLGLYCEROL	Yes
AT1G05680	CPD-634	Yes
AT1G05680	UDP-GLUCURONATE	Yes
AT1G05680	CPD-170	Yes
AT1G05680	CPD-110	Yes
AT1G05680	CPD-520	Yes
AT1G05680	CPD-14843	Yes
AT1G05680	CPD1F-766	Yes
AT1G05680	CPD1F-437	Yes
AT1G05680	SINAPALDEHYDE	Yes
AT1G05680	CPD-4210	Yes
AT1G05680	1-O-SINAPOYL-BETA-D-GLUCOSE	Yes
AT1G05680	CPD-633	Yes
AT1G05680	UDP-L-RHAMNOSE	Yes
AT1G05680	GDP	Yes
AT1G05680	CPD1F-453	Yes
AT1G05680	CPD-8097	Yes
AT1G05680	CPD-14849	Yes
AT1G05680	CPD-16539	Yes
AT1G05680	CPD-7866	Yes
AT1G05680	|Xyloglucans-Galactose-23|	Yes
AT1G05680	BENZOATE	Yes
AT1G05680	|Glucosyl-acyl-sphinganines|	Yes
AT1G05680	|1-4-beta-Xylan|	Yes
AT1G05680	CPD1F-90	Yes
AT1G05680	CPD-10455	Yes
AT1G06000	2-OXINDOLE-3-ACETIC-ACID	Yes
AT1G06000	CPD-10450	Yes
AT1G06000	CONIFERYL-ALDEHYDE	Yes
AT1G06000	CPD-697	Yes
AT1G06000	CPD-4614	Yes
AT1G06000	CPD-4209	Yes
AT1G06000	CPD-7383	Yes
AT1G06000	CPD3DJ-82	Yes
AT1G06000	UDP-SULFOQUINOVOSE	Yes
AT1G06000	CPD-11260	Yes
AT1G06000	CPD-16536	Yes
AT1G06000	CPD-8067	Yes
AT1G06000	PELARGONIDIN-3-GLUCOSIDE-CMPD	Yes
AT1G06000	CPD-13118	Yes
AT1G06000	DIACYLGLYCEROL	Yes
AT1G06000	CPD-634	Yes
AT1G06000	UDP-GLUCURONATE	Yes
AT1G06000	CPD-170	Yes
AT1G06000	CPD-110	Yes
AT1G06000	CPD-520	Yes
AT1G06000	CPD-14843	Yes
AT1G06000	CPD1F-766	Yes
AT1G06000	CPD1F-437	Yes
AT1G06000	SINAPALDEHYDE	Yes
AT1G06000	CPD-4210	Yes
AT1G06000	1-O-SINAPOYL-BETA-D-GLUCOSE	Yes
AT1G06000	CPD-633	Yes
AT1G06000	UDP-L-RHAMNOSE	Yes
AT1G06000	GDP	Yes
AT1G06000	CPD1F-453	Yes
AT1G06000	CPD-8097	Yes
AT1G06000	CPD-14849	Yes
AT1G06000	CPD-16539	Yes
AT1G06000	CPD-7866	Yes
AT1G06000	|Xyloglucans-Galactose-23|	Yes
AT1G06000	BENZOATE	Yes
AT1G06000	|Glucosyl-acyl-sphinganines|	Yes
AT1G06000	|1-4-beta-Xylan|	Yes
AT1G06000	CPD1F-90	Yes
AT1G06000	CPD-10455	Yes
AT3G50740	2-OXINDOLE-3-ACETIC-ACID	Yes
AT3G50740	CPD-10450	Yes
AT3G50740	CONIFERYL-ALDEHYDE	Yes
AT3G50740	CPD-697	Yes
AT3G50740	CPD-4614	Yes
AT3G50740	CPD-4209	Yes
AT3G50740	CPD-7383	Yes
AT3G50740	CPD3DJ-82	Yes
AT3G50740	UDP-SULFOQUINOVOSE	Yes
AT3G50740	CPD-11260	Yes
AT3G50740	CPD-16536	Yes
AT3G50740	CPD-8067	Yes
AT3G50740	PELARGONIDIN-3-GLUCOSIDE-CMPD	Yes
AT3G50740	CPD-13118	Yes
AT3G50740	DIACYLGLYCEROL	Yes
AT3G50740	CPD-634	Yes
AT3G50740	UDP-GLUCURONATE	Yes
AT3G50740	CPD-170	Yes
AT3G50740	CPD-110	Yes
AT3G50740	CPD-520	Yes
AT3G50740	CPD-14843	Yes
AT3G50740	CPD1F-766	Yes
AT3G50740	CPD1F-437	Yes
AT3G50740	SINAPALDEHYDE	Yes
AT3G50740	CPD-4210	Yes
AT3G50740	1-O-SINAPOYL-BETA-D-GLUCOSE	Yes
AT3G50740	CPD-633	Yes
AT3G50740	UDP-L-RHAMNOSE	Yes
AT3G50740	GDP	Yes
AT3G50740	CPD1F-453	Yes
AT3G50740	CPD-8097	Yes
AT3G50740	CPD-14849	Yes
AT3G50740	CPD-16539	Yes
AT3G50740	CPD-7866	Yes
AT3G50740	|Xyloglucans-Galactose-23|	Yes
AT3G50740	BENZOATE	Yes
AT3G50740	|Glucosyl-acyl-sphinganines|	Yes
AT3G50740	|1-4-beta-Xylan|	Yes
AT3G50740	CPD1F-90	Yes
AT3G50740	CPD-10455	Yes
AT4G14090	2-OXINDOLE-3-ACETIC-ACID	Yes
AT4G14090	CPD-10450	Yes
AT4G14090	CONIFERYL-ALDEHYDE	Yes
AT4G14090	CPD-697	Yes
AT4G14090	CPD-4614	Yes
AT4G14090	CPD-4209	Yes
AT4G14090	CPD-7383	Yes
AT4G14090	CPD3DJ-82	Yes
AT4G14090	UDP-SULFOQUINOVOSE	Yes
AT4G14090	CPD-11260	Yes
AT4G14090	CPD-16536	Yes
AT4G14090	CPD-8067	Yes
AT4G14090	PELARGONIDIN-3-GLUCOSIDE-CMPD	Yes
AT4G14090	CPD-13118	Yes
AT4G14090	DIACYLGLYCEROL	Yes
AT4G14090	CPD-634	Yes
AT4G14090	UDP-GLUCURONATE	Yes
AT4G14090	CPD-170	Yes
AT4G14090	CPD-110	Yes
AT4G14090	CPD-520	Yes
AT4G14090	CPD-14843	Yes
AT4G14090	CPD1F-766	Yes
AT4G14090	CPD1F-437	Yes
AT4G14090	SINAPALDEHYDE	Yes
AT4G14090	CPD-4210	Yes
AT4G14090	1-O-SINAPOYL-BETA-D-GLUCOSE	Yes
AT4G14090	CPD-633	Yes
AT4G14090	UDP-L-RHAMNOSE	Yes
AT4G14090	GDP	Yes
AT4G14090	CPD1F-453	Yes
AT4G14090	CPD-8097	Yes
AT4G14090	CPD-14849	Yes
AT4G14090	CPD-16539	Yes
AT4G14090	CPD-7866	Yes
AT4G14090	|Xyloglucans-Galactose-23|	Yes
AT4G14090	BENZOATE	Yes
AT4G14090	|Glucosyl-acyl-sphinganines|	Yes
AT4G14090	|1-4-beta-Xylan|	Yes
AT4G14090	CPD1F-90	Yes
AT4G14090	CPD-10455	Yes
AT1G04640	ACP	Yes
AT1G04640	|Octanoyl-ACPs|	Yes
AT1G04640	|Lipoyl-Protein-L-Lysine|	Yes
AT1G47578	ACP	Yes
AT1G47578	|Octanoyl-ACPs|	Yes
AT1G47578	|Lipoyl-Protein-L-Lysine|	Yes
AT5G16230	|Oxidized-ferredoxins|	Yes
AT5G16240	|Oxidized-ferredoxins|	Yes
AT3G02610	|Oxidized-ferredoxins|	Yes
AT3G02620	|Oxidized-ferredoxins|	Yes
AT3G02630	|Oxidized-ferredoxins|	Yes
AT4G05450	MET	Yes
AT4G05450	CH33ADO	Yes
AT4G05450	|Sulfurated-Sulfur-Acceptors|	Yes
AT4G05450	S-ADENOSYLMETHIONINE	Yes
AT4G05450	DETHIOBIOTIN	Yes
AT4G05450	|Reduced-2Fe-2S-Ferredoxins|	Yes
AT2G46820	|Light|	Yes
AT2G46820	|Reduced-ferredoxins|	Yes
AT2G46820	|Oxidized-ferredoxins|	Yes
AT2G46820	|Plastocyanin-Reduced|	Yes
AT5G64040	|Light|	Yes
AT5G64040	|Reduced-ferredoxins|	Yes
AT5G64040	|Oxidized-ferredoxins|	Yes
AT5G64040	|Plastocyanin-Reduced|	Yes
AT1G30380	|Light|	Yes
AT1G30380	|Reduced-ferredoxins|	Yes
AT1G30380	|Oxidized-ferredoxins|	Yes
AT1G30380	|Plastocyanin-Reduced|	Yes
AT3G16140	|Light|	Yes
AT3G16140	|Reduced-ferredoxins|	Yes
AT3G16140	|Oxidized-ferredoxins|	Yes
AT3G16140	|Plastocyanin-Reduced|	Yes
AT2G20260	|Light|	Yes
AT2G20260	|Reduced-ferredoxins|	Yes
AT2G20260	|Oxidized-ferredoxins|	Yes
AT2G20260	|Plastocyanin-Reduced|	Yes
AT4G28750	|Light|	Yes
AT4G28750	|Reduced-ferredoxins|	Yes
AT4G28750	|Oxidized-ferredoxins|	Yes
AT4G28750	|Plastocyanin-Reduced|	Yes
AT4G26910	CO-A	Yes
AT4G26910	|Oxo-glutarate-dehydro-suc-DH-lipoyl|	Yes
AT4G26910	SUC-COA	Yes
AT3G55410	|Oxo-glutarate-dehydrogenase-lipoyl|	Yes
AT3G55410	CARBON-DIOXIDE	Yes
AT3G55410	2-KETOGLUTARATE	Yes
AT5G65750	|Oxo-glutarate-dehydrogenase-lipoyl|	Yes
AT5G65750	CARBON-DIOXIDE	Yes
AT5G65750	2-KETOGLUTARATE	Yes
AT1G77370	|Red-Thioredoxin|	Yes
AT1G77370	NADP	Yes
AT1G77370	NADPH	Yes
AT2G30540	|Red-Thioredoxin|	Yes
AT2G30540	NADP	Yes
AT2G30540	NADPH	Yes
AT1G03020	|Red-Thioredoxin|	Yes
AT1G03020	NADP	Yes
AT1G03020	NADPH	Yes
AT5G14070	|Red-Thioredoxin|	Yes
AT5G14070	NADP	Yes
AT5G14070	NADPH	Yes
AT3G54900	|Red-Thioredoxin|	Yes
AT3G54900	NADP	Yes
AT3G54900	NADPH	Yes
AT5G18600	|Red-Thioredoxin|	Yes
AT5G18600	NADP	Yes
AT5G18600	NADPH	Yes
AT2G20270	|Red-Thioredoxin|	Yes
AT2G20270	NADP	Yes
AT2G20270	NADPH	Yes
AT3G02000	|Red-Thioredoxin|	Yes
AT3G02000	NADP	Yes
AT3G02000	NADPH	Yes
AT1G06830	|Red-Thioredoxin|	Yes
AT1G06830	NADP	Yes
AT1G06830	NADPH	Yes
AT4G28730	|Red-Thioredoxin|	Yes
AT4G28730	NADP	Yes
AT4G28730	NADPH	Yes
AT5G20500	|Red-Thioredoxin|	Yes
AT5G20500	NADP	Yes
AT5G20500	NADPH	Yes
AT3G23580	|Ox-Thioredoxin|	Yes
AT3G23580	UDP	Yes
AT3G23580	CDP	Yes
AT3G23580	DADP	Yes
AT3G23580	DGDP	Yes
AT3G23580	DCDP	Yes
AT3G23580	DUDP	Yes
AT1G51310	|L-Cysteine-Desulfurase-persulfide|	Yes
AT1G31220	FORMYL-THF-GLU-N	Yes
AT1G31220	5-PHOSPHO-RIBOSYL-GLYCINEAMIDE	Yes
AT5G51290	CPD3DJ-82	Yes
AT5G51290	ATP	Yes
AT5G51290	ADP	Yes
AT1G03980	GLY	Yes
AT1G03980	GLUTATHIONE	Yes
AT1G48030	ATP	Yes
AT1G48030	TMP	Yes
AT1G48030	ADP	Yes
AT1G48030	2-KETO-3-METHYL-VALERATE	Yes
AT1G48030	2-KETO-ISOVALERATE	Yes
AT1G48030	CARBON-DIOXIDE	Yes
AT1G48030	|BCAA-dehydrogenase-lipoyl|	Yes
AT1G48030	2K-4CH3-PENTANOATE	Yes
AT1G48030	|Pyruvate-dehydrogenase-dihydrolipoate|	Yes
AT1G48030	|BCAA-dehydrogenase-DH-lipoyl|	Yes
AT1G48030	NAD	Yes
AT1G48030	|Oxo-glutarate-dehydrogenase-DH-lipoyl|	Yes
AT1G48030	NADH	Yes
AT1G48030	DIHYDROLIPOYL-GCVH	Yes
AT3G52200	CO-A	Yes
AT3G52200	ACETYL-COA	Yes
AT3G25860	CO-A	Yes
AT3G25860	ACETYL-COA	Yes
AT5G66190	|Reduced-ferredoxins|	No	Yes
AT5G66190	|Oxidized-ferredoxins|	No	Yes
AT5G66190	NADP	No	Yes
AT5G66190	NADPH	No	Yes
AT1G20020	|Reduced-ferredoxins|	No	Yes
AT1G20020	|Oxidized-ferredoxins|	No	Yes
AT1G20020	NADP	No	Yes
AT1G20020	NADPH	No	Yes
AT2G21790	|Ox-Thioredoxin|	Yes
AT2G21790	UDP	Yes
AT2G21790	CDP	Yes
AT2G21790	DADP	Yes
AT2G21790	DGDP	Yes
AT2G21790	DCDP	Yes
AT2G21790	DUDP	Yes
AT4G22330	|Sphingoids|	No	Yes
AT4G22330	|Ceramides|	No	Yes
AT1G07380	|Sphingoids|	No	Yes
AT1G07380	|Ceramides|	No	Yes
AT2G38010	|Sphingoids|	No	Yes
AT2G38010	|Ceramides|	No	Yes
AT1G77290	CPDQT-429	Yes
AT1G77290	GLUTATHIONE	Yes
AT1G77290	CPD-21440	Yes
AT1G02920	CPDQT-429	Yes
AT1G02920	GLUTATHIONE	Yes
AT1G02920	CPD-21440	Yes
AT1G02930	CPDQT-429	Yes
AT1G02930	GLUTATHIONE	Yes
AT1G02930	CPD-21440	Yes
AT1G02940	CPDQT-429	Yes
AT1G02940	GLUTATHIONE	Yes
AT1G02940	CPD-21440	Yes
AT1G02950	CPDQT-429	Yes
AT1G02950	GLUTATHIONE	Yes
AT1G02950	CPD-21440	Yes
AT1G17170	CPDQT-429	Yes
AT1G17170	GLUTATHIONE	Yes
AT1G17170	CPD-21440	Yes
AT1G17180	CPDQT-429	Yes
AT1G17180	GLUTATHIONE	Yes
AT1G17180	CPD-21440	Yes
AT1G17190	CPDQT-429	Yes
AT1G17190	GLUTATHIONE	Yes
AT1G17190	CPD-21440	Yes
AT5G17220	CPDQT-429	Yes
AT5G17220	GLUTATHIONE	Yes
AT5G17220	CPD-21440	Yes
AT4G02520	CPDQT-429	Yes
AT4G02520	GLUTATHIONE	Yes
AT4G02520	CPD-21440	Yes
AT3G47680	CPDQT-429	Yes
AT3G47680	GLUTATHIONE	Yes
AT3G47680	CPD-21440	Yes
AT1G74590	CPDQT-429	Yes
AT1G74590	GLUTATHIONE	Yes
AT1G74590	CPD-21440	Yes
AT1G24380	CPDQT-429	Yes
AT1G24380	GLUTATHIONE	Yes
AT1G24380	CPD-21440	Yes
AT1G49860	CPDQT-429	Yes
AT1G49860	GLUTATHIONE	Yes
AT1G49860	CPD-21440	Yes
AT3G55040	CPDQT-429	Yes
AT3G55040	GLUTATHIONE	Yes
AT3G55040	CPD-21440	Yes
AT1G66235	CPDQT-429	Yes
AT1G66235	GLUTATHIONE	Yes
AT1G66235	CPD-21440	Yes
AT2G29420	CPDQT-429	Yes
AT2G29420	GLUTATHIONE	Yes
AT2G29420	CPD-21440	Yes
AT2G29440	CPDQT-429	Yes
AT2G29440	GLUTATHIONE	Yes
AT2G29440	CPD-21440	Yes
AT2G29450	CPDQT-429	Yes
AT2G29450	GLUTATHIONE	Yes
AT2G29450	CPD-21440	Yes
AT2G29460	CPDQT-429	Yes
AT2G29460	GLUTATHIONE	Yes
AT2G29460	CPD-21440	Yes
AT2G29470	CPDQT-429	Yes
AT2G29470	GLUTATHIONE	Yes
AT2G29470	CPD-21440	Yes
AT2G29480	CPDQT-429	Yes
AT2G29480	GLUTATHIONE	Yes
AT2G29480	CPD-21440	Yes
AT2G29490	CPDQT-429	Yes
AT2G29490	GLUTATHIONE	Yes
AT2G29490	CPD-21440	Yes
AT5G52547	CPDQT-429	Yes
AT5G52547	GLUTATHIONE	Yes
AT5G52547	CPD-21440	Yes
AT3G62760	CPDQT-429	Yes
AT3G62760	GLUTATHIONE	Yes
AT3G62760	CPD-21440	Yes
AT1G65820	CPDQT-429	Yes
AT1G65820	GLUTATHIONE	Yes
AT1G65820	CPD-21440	Yes
AT1G78320	CPDQT-429	Yes
AT1G78320	GLUTATHIONE	Yes
AT1G78320	CPD-21440	Yes
AT1G78340	CPDQT-429	Yes
AT1G78340	GLUTATHIONE	Yes
AT1G78340	CPD-21440	Yes
AT1G78360	CPDQT-429	Yes
AT1G78360	GLUTATHIONE	Yes
AT1G78360	CPD-21440	Yes
AT1G78370	CPDQT-429	Yes
AT1G78370	GLUTATHIONE	Yes
AT1G78370	CPD-21440	Yes
AT1G78380	CPDQT-429	Yes
AT1G78380	GLUTATHIONE	Yes
AT1G78380	CPD-21440	Yes
AT2G02930	CPDQT-429	Yes
AT2G02930	GLUTATHIONE	Yes
AT2G02930	CPD-21440	Yes
AT2G47730	CPDQT-429	Yes
AT2G47730	GLUTATHIONE	Yes
AT2G47730	CPD-21440	Yes
AT1G27130	CPDQT-429	Yes
AT1G27130	GLUTATHIONE	Yes
AT1G27130	CPD-21440	Yes
AT1G27140	CPDQT-429	Yes
AT1G27140	GLUTATHIONE	Yes
AT1G27140	CPD-21440	Yes
AT5G41210	CPDQT-429	Yes
AT5G41210	GLUTATHIONE	Yes
AT5G41210	CPD-21440	Yes
AT5G41220	CPDQT-429	Yes
AT5G41220	GLUTATHIONE	Yes
AT5G41220	CPD-21440	Yes
AT5G41240	CPDQT-429	Yes
AT5G41240	GLUTATHIONE	Yes
AT5G41240	CPD-21440	Yes
AT3G43800	CPDQT-429	Yes
AT3G43800	GLUTATHIONE	Yes
AT3G43800	CPD-21440	Yes
AT1G69920	CPDQT-429	Yes
AT1G69920	GLUTATHIONE	Yes
AT1G69920	CPD-21440	Yes
AT1G69930	CPDQT-429	Yes
AT1G69930	GLUTATHIONE	Yes
AT1G69930	CPD-21440	Yes
AT3G09270	CPDQT-429	Yes
AT3G09270	GLUTATHIONE	Yes
AT3G09270	CPD-21440	Yes
AT1G10360	CPDQT-429	Yes
AT1G10360	GLUTATHIONE	Yes
AT1G10360	CPD-21440	Yes
AT1G10370	CPDQT-429	Yes
AT1G10370	GLUTATHIONE	Yes
AT1G10370	CPD-21440	Yes
AT2G43910	S-ADENOSYLMETHIONINE	Yes
AT2G43910	ADENOSYL-HOMO-CYS	Yes
AT2G43910	|Thiols|	Yes
AT1G65520	|trans-2-cis-5-dienoyl-CoA|	Yes
AT1G65520	TRANS-D2-ENOYL-COA	Yes
AT1G65520	|Trans-3-enoyl-CoAs|	Yes
AT2G19450	CO-A	Yes
AT2G19450	DIACYLGLYCEROL	Yes
AT2G19450	ACYL-COA	Yes
AT3G44830	|Triacylglycerols|	Yes
AT3G44830	DIACYLGLYCEROL	Yes
AT3G44830	PHOSPHATIDYLCHOLINE	Yes
AT1G04010	|Triacylglycerols|	Yes
AT1G04010	DIACYLGLYCEROL	Yes
AT1G04010	PHOSPHATIDYLCHOLINE	Yes
AT1G04010	PALMITYL-COA	Yes
AT1G04010	CO-A	Yes
AT1G04010	|Linoleoyl-groups|	Yes
AT1G04010	ACYL-COA	Yes
AT1G04010	|2-Lysophosphatidylcholines|	Yes
AT1G04010	CPD-8343	Yes
AT1G04010	OLEOYL-COA	Yes
AT1G78690	PALMITYL-COA	Yes
AT1G78690	CO-A	Yes
AT1G78690	|Linoleoyl-groups|	Yes
AT1G78690	ACYL-COA	Yes
AT1G78690	|2-Lysophosphatidylcholines|	Yes
AT1G78690	CPD-8343	Yes
AT1G78690	OLEOYL-COA	Yes
AT3G22360	OXYGEN-MOLECULE	Yes
AT3G22360	|Ubiquinols|	Yes
AT2G37700	CARBON-MONOXIDE	Yes
AT2G37700	|Very-Long-Chain-Aldehydes|	Yes
AT5G57800	CARBON-MONOXIDE	Yes
AT5G57800	|Very-Long-Chain-Aldehydes|	Yes
AT3G55360	CPD-14281	Yes
AT3G55360	CPD-10279	Yes
AT3G55360	CPD-9965	Yes
AT3G55360	CPD-14282	Yes
AT3G55360	CPD-14280	Yes
AT3G55360	|Very-long-Chain-234-Saturated-acyl-CoAs|	Yes
AT3G55360	CPD-14283	Yes
AT3G55360	NADP	Yes
AT3G55360	NADPH	Yes
AT1G34490	|Long-chain-alcohols|	Yes
AT1G34490	|Long-Chain-Acyl-CoAs|	Yes
AT1G34490	CO-A	Yes
AT1G34500	|Long-chain-alcohols|	Yes
AT1G34500	|Long-Chain-Acyl-CoAs|	Yes
AT1G34500	CO-A	Yes
AT1G34520	|Long-chain-alcohols|	Yes
AT1G34520	|Long-Chain-Acyl-CoAs|	Yes
AT1G34520	CO-A	Yes
AT3G42180	UDP-D-XYLOSE	Yes
AT3G42180	|1-4-alpha-D-galacturonosyl|	Yes
AT1G21480	UDP-D-XYLOSE	Yes
AT1G21480	|1-4-alpha-D-galacturonosyl|	Yes
AT2G28110	UDP-D-XYLOSE	Yes
AT2G28110	|1-4-alpha-D-galacturonosyl|	Yes
AT5G03795	UDP-D-XYLOSE	Yes
AT5G03795	|1-4-alpha-D-galacturonosyl|	Yes
AT1G27440	UDP-D-XYLOSE	Yes
AT1G27440	|1-4-alpha-D-galacturonosyl|	Yes
AT4G16745	UDP-D-XYLOSE	Yes
AT4G16745	|1-4-alpha-D-galacturonosyl|	Yes
AT4G32790	UDP-D-XYLOSE	Yes
AT4G32790	|1-4-alpha-D-galacturonosyl|	Yes
AT5G11610	UDP-D-XYLOSE	Yes
AT5G11610	|1-4-alpha-D-galacturonosyl|	Yes
AT5G11130	UDP-D-XYLOSE	Yes
AT5G11130	|1-4-alpha-D-galacturonosyl|	Yes
AT1G34270	UDP-D-XYLOSE	Yes
AT1G34270	|1-4-alpha-D-galacturonosyl|	Yes
AT5G20260	UDP-D-XYLOSE	Yes
AT5G20260	|1-4-alpha-D-galacturonosyl|	Yes
AT4G38040	UDP-D-XYLOSE	Yes
AT4G38040	|1-4-alpha-D-galacturonosyl|	Yes
AT3G03650	UDP-D-XYLOSE	Yes
AT3G03650	|1-4-alpha-D-galacturonosyl|	Yes
AT2G22920	|Glucopyranose|	Yes
AT2G22920	1-O-SINAPOYL-BETA-D-GLUCOSE	Yes
AT2G22920	MAL	Yes
AT2G22970	|Glucopyranose|	Yes
AT2G22970	1-O-SINAPOYL-BETA-D-GLUCOSE	Yes
AT2G22980	|Glucopyranose|	Yes
AT2G22980	1-O-SINAPOYL-BETA-D-GLUCOSE	Yes
AT3G12203	|Glucopyranose|	Yes
AT3G12203	1-O-SINAPOYL-BETA-D-GLUCOSE	Yes
AT3G12220	|Glucopyranose|	Yes
AT3G12220	1-O-SINAPOYL-BETA-D-GLUCOSE	Yes
AT1G73270	|Glucopyranose|	Yes
AT1G73270	1-O-SINAPOYL-BETA-D-GLUCOSE	Yes
AT1G73280	|Glucopyranose|	Yes
AT1G73280	1-O-SINAPOYL-BETA-D-GLUCOSE	Yes
AT1G73290	|Glucopyranose|	Yes
AT1G73290	1-O-SINAPOYL-BETA-D-GLUCOSE	Yes
AT1G73300	|Glucopyranose|	Yes
AT1G73300	1-O-SINAPOYL-BETA-D-GLUCOSE	Yes
AT1G73310	|Glucopyranose|	Yes
AT1G73310	1-O-SINAPOYL-BETA-D-GLUCOSE	Yes
AT5G36180	|Glucopyranose|	Yes
AT5G36180	1-O-SINAPOYL-BETA-D-GLUCOSE	Yes
AT2G22240	|D-glucopyranose-6-phosphate|	Yes
AT4G39800	|D-glucopyranose-6-phosphate|	Yes
AT3G44840	CPD-6224	No	Yes
AT3G44840	S-STYLOPINE	No	Yes
AT3G44840	HSCN	No	Yes
AT3G44840	|Demethylated-methyl-acceptors|	No	Yes
AT3G44840	CPD-19470	No	Yes
AT3G44840	CPD-6141	No	Yes
AT3G44840	4-HYDROXY-3-INDOLYLMETHYL-GLUCOSINOLATE	No	Yes
AT3G44840	CPD-11667	No	Yes
AT3G44840	SCOPOLETIN	No	Yes
AT3G44840	CPD-12213	No	Yes
AT3G44840	ETHANOL-AMINE	No	Yes
AT3G44840	CPD-8097	No	Yes
AT3G44840	|1-4-alpha-D-galacturonosyl|	No	Yes
AT3G44840	CPD-12214	No	Yes
AT3G44840	CHOLINE	No	Yes
AT3G44860	CPD-6224	No	Yes
AT3G44860	S-STYLOPINE	No	Yes
AT3G44860	HSCN	No	Yes
AT3G44860	|Demethylated-methyl-acceptors|	No	Yes
AT3G44860	CPD-19470	No	Yes
AT3G44860	CPD-6141	No	Yes
AT3G44860	4-HYDROXY-3-INDOLYLMETHYL-GLUCOSINOLATE	No	Yes
AT3G44860	CPD-11667	No	Yes
AT3G44860	SCOPOLETIN	No	Yes
AT3G44860	CPD-12213	No	Yes
AT3G44860	ETHANOL-AMINE	No	Yes
AT3G44860	CPD-8097	No	Yes
AT3G44860	|1-4-alpha-D-galacturonosyl|	No	Yes
AT3G44860	CPD-12214	No	Yes
AT3G44860	CHOLINE	No	Yes
AT3G44870	CPD-6224	No	Yes
AT3G44870	S-STYLOPINE	No	Yes
AT3G44870	HSCN	No	Yes
AT3G44870	|Demethylated-methyl-acceptors|	No	Yes
AT3G44870	CPD-19470	No	Yes
AT3G44870	CPD-6141	No	Yes
AT3G44870	4-HYDROXY-3-INDOLYLMETHYL-GLUCOSINOLATE	No	Yes
AT3G44870	CPD-11667	No	Yes
AT3G44870	SCOPOLETIN	No	Yes
AT3G44870	CPD-12213	No	Yes
AT3G44870	ETHANOL-AMINE	No	Yes
AT3G44870	CPD-8097	No	Yes
AT3G44870	|1-4-alpha-D-galacturonosyl|	No	Yes
AT3G44870	CPD-12214	No	Yes
AT3G44870	CHOLINE	No	Yes
AT1G77520	CPD-6224	Yes
AT1G77520	S-STYLOPINE	Yes
AT1G77520	HSCN	Yes
AT1G77520	|Demethylated-methyl-acceptors|	Yes
AT1G77520	CPD-19470	Yes
AT1G77520	CPD-6141	Yes
AT1G77520	4-HYDROXY-3-INDOLYLMETHYL-GLUCOSINOLATE	Yes
AT1G77520	CPD-11667	Yes
AT1G77520	SCOPOLETIN	Yes
AT1G77520	CPD-12213	Yes
AT1G77520	ETHANOL-AMINE	Yes
AT1G77520	CPD-8097	Yes
AT1G77520	|1-4-alpha-D-galacturonosyl|	Yes
AT1G77520	CPD-12214	Yes
AT1G77520	CHOLINE	Yes
AT1G77530	CPD-6224	Yes
AT1G77530	S-STYLOPINE	Yes
AT1G77530	HSCN	Yes
AT1G77530	|Demethylated-methyl-acceptors|	Yes
AT1G77530	CPD-19470	Yes
AT1G77530	CPD-6141	Yes
AT1G77530	4-HYDROXY-3-INDOLYLMETHYL-GLUCOSINOLATE	Yes
AT1G77530	CPD-11667	Yes
AT1G77530	SCOPOLETIN	Yes
AT1G77530	CPD-12213	Yes
AT1G77530	ETHANOL-AMINE	Yes
AT1G77530	CPD-8097	Yes
AT1G77530	|1-4-alpha-D-galacturonosyl|	Yes
AT1G77530	CPD-12214	Yes
AT1G77530	CHOLINE	Yes
AT4G20910	CPD-6224	No	No
AT4G20910	S-STYLOPINE	No	No
AT4G20910	HSCN	No	No
AT4G20910	|Demethylated-methyl-acceptors|	No	No
AT4G20910	CPD-19470	No	No
AT4G20910	CPD-6141	No	No
AT4G20910	4-HYDROXY-3-INDOLYLMETHYL-GLUCOSINOLATE	No	No
AT4G20910	CPD-11667	No	No
AT4G20910	SCOPOLETIN	No	No
AT4G20910	CPD-12213	No	No
AT4G20910	ETHANOL-AMINE	No	No
AT4G20910	CPD-8097	No	No
AT4G20910	|1-4-alpha-D-galacturonosyl|	No	No
AT4G20910	CPD-12214	No	No
AT4G20910	CHOLINE	No	No
AT5G37990	CPD-6224	No	No
AT5G37990	S-STYLOPINE	No	No
AT5G37990	HSCN	No	No
AT5G37990	|Demethylated-methyl-acceptors|	No	No
AT5G37990	CPD-19470	No	No
AT5G37990	CPD-6141	No	No
AT5G37990	4-HYDROXY-3-INDOLYLMETHYL-GLUCOSINOLATE	No	No
AT5G37990	CPD-11667	No	No
AT5G37990	SCOPOLETIN	No	No
AT5G37990	CPD-12213	No	No
AT5G37990	ETHANOL-AMINE	No	No
AT5G37990	CPD-8097	No	No
AT5G37990	|1-4-alpha-D-galacturonosyl|	No	No
AT5G37990	CPD-12214	No	No
AT5G37990	CHOLINE	No	No
AT1G21100	CPD-6224	Yes
AT1G21100	S-STYLOPINE	Yes
AT1G21100	HSCN	Yes
AT1G21100	|Demethylated-methyl-acceptors|	Yes
AT1G21100	CPD-19470	Yes
AT1G21100	CPD-6141	Yes
AT1G21100	4-HYDROXY-3-INDOLYLMETHYL-GLUCOSINOLATE	Yes
AT1G21100	CPD-11667	Yes
AT1G21100	SCOPOLETIN	Yes
AT1G21100	CPD-12213	Yes
AT1G21100	ETHANOL-AMINE	Yes
AT1G21100	CPD-8097	Yes
AT1G21100	|1-4-alpha-D-galacturonosyl|	Yes
AT1G21100	CPD-12214	Yes
AT1G21100	CHOLINE	Yes
AT1G21110	CPD-6224	Yes
AT1G21110	S-STYLOPINE	Yes
AT1G21110	HSCN	Yes
AT1G21110	|Demethylated-methyl-acceptors|	Yes
AT1G21110	CPD-19470	Yes
AT1G21110	CPD-6141	Yes
AT1G21110	4-HYDROXY-3-INDOLYLMETHYL-GLUCOSINOLATE	Yes
AT1G21110	CPD-11667	Yes
AT1G21110	SCOPOLETIN	Yes
AT1G21110	CPD-12213	Yes
AT1G21110	ETHANOL-AMINE	Yes
AT1G21110	CPD-8097	Yes
AT1G21110	|1-4-alpha-D-galacturonosyl|	Yes
AT1G21110	CPD-12214	Yes
AT1G21110	CHOLINE	Yes
AT1G21120	CPD-6224	Yes
AT1G21120	S-STYLOPINE	Yes
AT1G21120	HSCN	Yes
AT1G21120	|Demethylated-methyl-acceptors|	Yes
AT1G21120	CPD-19470	Yes
AT1G21120	CPD-6141	Yes
AT1G21120	4-HYDROXY-3-INDOLYLMETHYL-GLUCOSINOLATE	Yes
AT1G21120	CPD-11667	Yes
AT1G21120	SCOPOLETIN	Yes
AT1G21120	CPD-12213	Yes
AT1G21120	ETHANOL-AMINE	Yes
AT1G21120	CPD-8097	Yes
AT1G21120	|1-4-alpha-D-galacturonosyl|	Yes
AT1G21120	CPD-12214	Yes
AT1G21120	CHOLINE	Yes
AT1G21130	CPD-6224	Yes
AT1G21130	S-STYLOPINE	Yes
AT1G21130	HSCN	Yes
AT1G21130	|Demethylated-methyl-acceptors|	Yes
AT1G21130	CPD-19470	Yes
AT1G21130	CPD-6141	Yes
AT1G21130	4-HYDROXY-3-INDOLYLMETHYL-GLUCOSINOLATE	Yes
AT1G21130	CPD-11667	Yes
AT1G21130	SCOPOLETIN	Yes
AT1G21130	CPD-12213	Yes
AT1G21130	ETHANOL-AMINE	Yes
AT1G21130	CPD-8097	Yes
AT1G21130	|1-4-alpha-D-galacturonosyl|	Yes
AT1G21130	CPD-12214	Yes
AT1G21130	CHOLINE	Yes
AT5G57740	CPD-6224	No	Yes
AT5G57740	S-STYLOPINE	No	Yes
AT5G57740	HSCN	No	Yes
AT5G57740	|Demethylated-methyl-acceptors|	No	Yes
AT5G57740	CPD-19470	No	Yes
AT5G57740	CPD-6141	No	Yes
AT5G57740	4-HYDROXY-3-INDOLYLMETHYL-GLUCOSINOLATE	No	Yes
AT5G57740	CPD-11667	No	Yes
AT5G57740	SCOPOLETIN	No	Yes
AT5G57740	CPD-12213	No	Yes
AT5G57740	ETHANOL-AMINE	No	Yes
AT5G57740	CPD-8097	No	Yes
AT5G57740	|1-4-alpha-D-galacturonosyl|	No	Yes
AT5G57740	CPD-12214	No	Yes
AT5G57740	CHOLINE	No	Yes
AT4G35150	N-ACETYL-SEROTONIN	Yes
AT4G35150	ADENOSYL-HOMO-CYS	Yes
AT4G35160	N-ACETYL-SEROTONIN	Yes
AT4G35160	ADENOSYL-HOMO-CYS	Yes
AT4G28020	CPD-6224	No	Yes
AT4G28020	S-STYLOPINE	No	Yes
AT4G28020	HSCN	No	Yes
AT4G28020	|Demethylated-methyl-acceptors|	No	Yes
AT4G28020	CPD-19470	No	Yes
AT4G28020	CPD-6141	No	Yes
AT4G28020	4-HYDROXY-3-INDOLYLMETHYL-GLUCOSINOLATE	No	Yes
AT4G28020	CPD-11667	No	Yes
AT4G28020	SCOPOLETIN	No	Yes
AT4G28020	CPD-12213	No	Yes
AT4G28020	ETHANOL-AMINE	No	Yes
AT4G28020	CPD-8097	No	Yes
AT4G28020	|1-4-alpha-D-galacturonosyl|	No	Yes
AT4G28020	CPD-12214	No	Yes
AT4G28020	CHOLINE	No	Yes
AT5G42760	CPD-6224	No	Yes
AT5G42760	S-STYLOPINE	No	Yes
AT5G42760	HSCN	No	Yes
AT5G42760	|Demethylated-methyl-acceptors|	No	Yes
AT5G42760	CPD-19470	No	Yes
AT5G42760	CPD-6141	No	Yes
AT5G42760	4-HYDROXY-3-INDOLYLMETHYL-GLUCOSINOLATE	No	Yes
AT5G42760	CPD-11667	No	Yes
AT5G42760	SCOPOLETIN	No	Yes
AT5G42760	CPD-12213	No	Yes
AT5G42760	ETHANOL-AMINE	No	Yes
AT5G42760	CPD-8097	No	Yes
AT5G42760	|1-4-alpha-D-galacturonosyl|	No	Yes
AT5G42760	CPD-12214	No	Yes
AT5G42760	CHOLINE	No	Yes
AT3G23460	CPD-6224	No	Yes
AT3G23460	S-STYLOPINE	No	Yes
AT3G23460	HSCN	No	Yes
AT3G23460	|Demethylated-methyl-acceptors|	No	Yes
AT3G23460	CPD-19470	No	Yes
AT3G23460	CPD-6141	No	Yes
AT3G23460	4-HYDROXY-3-INDOLYLMETHYL-GLUCOSINOLATE	No	Yes
AT3G23460	CPD-11667	No	Yes
AT3G23460	SCOPOLETIN	No	Yes
AT3G23460	CPD-12213	No	Yes
AT3G23460	ETHANOL-AMINE	No	Yes
AT3G23460	CPD-8097	No	Yes
AT3G23460	|1-4-alpha-D-galacturonosyl|	No	Yes
AT3G23460	CPD-12214	No	Yes
AT3G23460	CHOLINE	No	Yes
AT1G66690	CPD-6224	No	Yes
AT1G66690	S-STYLOPINE	No	Yes
AT1G66690	HSCN	No	Yes
AT1G66690	|Demethylated-methyl-acceptors|	No	Yes
AT1G66690	CPD-19470	No	Yes
AT1G66690	CPD-6141	No	Yes
AT1G66690	4-HYDROXY-3-INDOLYLMETHYL-GLUCOSINOLATE	No	Yes
AT1G66690	CPD-11667	No	Yes
AT1G66690	SCOPOLETIN	No	Yes
AT1G66690	CPD-12213	No	Yes
AT1G66690	ETHANOL-AMINE	No	Yes
AT1G66690	CPD-8097	No	Yes
AT1G66690	|1-4-alpha-D-galacturonosyl|	No	Yes
AT1G66690	CPD-12214	No	Yes
AT1G66690	CHOLINE	No	Yes
AT1G66700	CPD-6224	No	Yes
AT1G66700	S-STYLOPINE	No	Yes
AT1G66700	HSCN	No	Yes
AT1G66700	|Demethylated-methyl-acceptors|	No	Yes
AT1G66700	CPD-19470	No	Yes
AT1G66700	CPD-6141	No	Yes
AT1G66700	4-HYDROXY-3-INDOLYLMETHYL-GLUCOSINOLATE	No	Yes
AT1G66700	CPD-11667	No	Yes
AT1G66700	SCOPOLETIN	No	Yes
AT1G66700	CPD-12213	No	Yes
AT1G66700	ETHANOL-AMINE	No	Yes
AT1G66700	CPD-8097	No	Yes
AT1G66700	|1-4-alpha-D-galacturonosyl|	No	Yes
AT1G66700	CPD-12214	No	Yes
AT1G66700	CHOLINE	No	Yes
AT1G66720	CPD-6224	No	Yes
AT1G66720	S-STYLOPINE	No	Yes
AT1G66720	HSCN	No	Yes
AT1G66720	|Demethylated-methyl-acceptors|	No	Yes
AT1G66720	CPD-19470	No	Yes
AT1G66720	CPD-6141	No	Yes
AT1G66720	4-HYDROXY-3-INDOLYLMETHYL-GLUCOSINOLATE	No	Yes
AT1G66720	CPD-11667	No	Yes
AT1G66720	SCOPOLETIN	No	Yes
AT1G66720	CPD-12213	No	Yes
AT1G66720	ETHANOL-AMINE	No	Yes
AT1G66720	CPD-8097	No	Yes
AT1G66720	|1-4-alpha-D-galacturonosyl|	No	Yes
AT1G66720	CPD-12214	No	Yes
AT1G66720	CHOLINE	No	Yes
AT1G71010	ATP	Yes
AT1G71010	ADP	Yes
AT1G71010	CPD-177	Yes
AT3G14270	ATP	Yes
AT3G14270	ADP	Yes
AT3G14270	CPD-177	Yes
AT4G33240	ATP	Yes
AT4G33240	ADP	Yes
AT4G33240	CPD-177	Yes
AT1G34260	ATP	Yes
AT1G34260	ADP	Yes
AT1G34260	CPD-177	Yes
AT3G10550	1-PHOSPHATIDYL-1D-MYO-INOSITOL-35-BISPH	Yes
AT3G10550	|Pi|	Yes
AT5G04540	1-PHOSPHATIDYL-1D-MYO-INOSITOL-35-BISPH	Yes
AT5G04540	|Pi|	Yes
AT3G48560	PYRUVATE	Yes
AT3G48560	2-OXOBUTANOATE	Yes
AT3G48560	CARBON-DIOXIDE	Yes
AT2G31810	PYRUVATE	Yes
AT2G31810	2-OXOBUTANOATE	Yes
AT2G31810	CARBON-DIOXIDE	Yes
AT3G23940	CPD-13357	Yes
AT3G23940	1-KETO-2-METHYLVALERATE	Yes
AT5G09300	2-KETO-3-METHYL-VALERATE	Yes
AT5G09300	2-KETO-ISOVALERATE	Yes
AT5G09300	CO-A	Yes
AT5G09300	CARBON-DIOXIDE	Yes
AT5G09300	2K-4CH3-PENTANOATE	Yes
AT5G09300	NAD	Yes
AT5G09300	NADH	Yes
AT5G09300	|Pyruvate-dehydrogenase-dihydrolipoate|	Yes
AT5G09300	|BCAA-dehydrogenase-DH-lipoyl|	Yes
AT5G09300	|Oxo-glutarate-dehydrogenase-DH-lipoyl|	Yes
AT5G09300	DIHYDROLIPOYL-GCVH	Yes
AT5G09300	|BCAA-dehydrogenase-2MP-DH-lipoyl|	Yes
AT5G09300	ISOBUTYRYL-COA	Yes
AT5G09300	ISOVALERYL-COA	Yes
AT5G09300	|BCAA-dehydrogenase-3MB-DH-lipoyl|	Yes
AT5G09300	|BCAA-dehydrogenase-2MB-DH-lipoyl|	Yes
AT5G09300	2-METHYL-BUTYRYL-COA	Yes
AT5G09300	|BCAA-dehydrogenase-lipoyl|	Yes
AT5G20010	2-METHYL-3-HYDROXY-BUTYRYL-COA	No	Yes
AT5G20010	CPD-11523	No	Yes
AT5G20010	CPD-11527	No	Yes
AT5G20010	CPD-11519	No	Yes
AT5G20010	TRANS-D2-ENOYL-COA	No	Yes
AT5G20010	CPD-1083	No	Yes
AT5G20020	2-METHYL-3-HYDROXY-BUTYRYL-COA	No	Yes
AT5G20020	CPD-11523	No	Yes
AT5G20020	CPD-11527	No	Yes
AT5G20020	CPD-11519	No	Yes
AT5G20020	TRANS-D2-ENOYL-COA	No	Yes
AT5G20020	CPD-1083	No	Yes
AT3G11945	HOMOGENTISATE	Yes
AT3G11945	CARBON-DIOXIDE	Yes
AT3G11945	PHYTYL-PYROPHOSPHATE	Yes
AT3G11945	PPI	Yes
AT3G11945	CPD-21340	Yes
AT3G11950	CPD-21340	Yes
AT3G11950	HOMOGENTISATE	Yes
AT3G11950	CARBON-DIOXIDE	Yes
AT3G11950	PPI	Yes
AT5G03490	UDP	Yes
AT5G03490	CPD-12575	Yes
AT5G03490	CPD-520	Yes
AT5G03490	MYRICETIN	Yes
AT5G03490	CPD1F-90	Yes
AT5G03490	CPD1F-437	Yes
AT5G03490	CPD1F-453	Yes
AT4G26850	GLC-1-P	Yes
AT4G26850	GDP-L-GALACTOSE	Yes
AT4G26850	|Pi|	Yes
AT4G26850	MANNOSE-1P	Yes
AT4G26850	GDP-MANNOSE	Yes
AT5G05870	UDP	Yes
AT5G05870	CPD-12575	Yes
AT5G05870	CPD-4441	Yes
AT5G05870	CPD-4210	Yes
AT5G05880	UDP	Yes
AT5G05880	CPD-12575	Yes
AT5G05880	CPD-4441	Yes
AT5G05880	CPD-4210	Yes
AT5G05890	UDP	Yes
AT5G05890	CPD-12575	Yes
AT5G05890	CPD-4441	Yes
AT5G05890	CPD-4210	Yes
AT5G05900	UDP	Yes
AT5G05900	CPD-12575	Yes
AT5G05900	CPD-4441	Yes
AT5G05900	CPD-4210	Yes
AT2G28080	UDP	Yes
AT2G28080	CPD-12575	Yes
AT2G28080	CPD-4441	Yes
AT2G28080	CPD-4210	Yes
AT1G22340	UDP	Yes
AT1G22340	CPD-12575	Yes
AT1G22340	CPD-4441	Yes
AT1G22340	CPD-4210	Yes
AT1G22360	UDP	Yes
AT1G22360	CPD-12575	Yes
AT1G22360	CPD-4441	Yes
AT1G22360	CPD-4210	Yes
AT1G22370	UDP	Yes
AT1G22370	CPD-12575	Yes
AT1G22370	CPD-4441	Yes
AT1G22370	CPD-4210	Yes
AT1G22380	UDP	Yes
AT1G22380	CPD-12575	Yes
AT1G22380	CPD-4441	Yes
AT1G22380	CPD-4210	Yes
AT1G22400	2-OXINDOLE-3-ACETIC-ACID	Yes
AT1G22400	CPD-10450	Yes
AT1G22400	CONIFERYL-ALDEHYDE	Yes
AT1G22400	CPD-697	Yes
AT1G22400	CPD-4614	Yes
AT1G22400	CPD-4209	Yes
AT1G22400	CPD-7383	Yes
AT1G22400	CPD3DJ-82	Yes
AT1G22400	UDP-SULFOQUINOVOSE	Yes
AT1G22400	CPD-11260	Yes
AT1G22400	CPD-16536	Yes
AT1G22400	CPD-8067	Yes
AT1G22400	PELARGONIDIN-3-GLUCOSIDE-CMPD	Yes
AT1G22400	CPD-13118	Yes
AT1G22400	DIACYLGLYCEROL	Yes
AT1G22400	CPD-634	Yes
AT1G22400	UDP-GLUCURONATE	Yes
AT1G22400	CPD-170	Yes
AT1G22400	CPD-110	Yes
AT1G22400	CPD-520	Yes
AT1G22400	CPD-14843	Yes
AT1G22400	CPD1F-766	Yes
AT1G22400	CPD1F-437	Yes
AT1G22400	SINAPALDEHYDE	Yes
AT1G22400	CPD-4210	Yes
AT1G22400	1-O-SINAPOYL-BETA-D-GLUCOSE	Yes
AT1G22400	CPD-633	Yes
AT1G22400	UDP-L-RHAMNOSE	Yes
AT1G22400	GDP	Yes
AT1G22400	CPD1F-453	Yes
AT1G22400	CPD-8097	Yes
AT1G22400	CPD-14849	Yes
AT1G22400	CPD-16539	Yes
AT1G22400	CPD-7866	Yes
AT1G22400	|Xyloglucans-Galactose-23|	Yes
AT1G22400	BENZOATE	Yes
AT1G22400	|Glucosyl-acyl-sphinganines|	Yes
AT1G22400	|1-4-beta-Xylan|	Yes
AT1G22400	CPD1F-90	Yes
AT1G22400	CPD-10455	Yes
AT1G22400	CPD-12575	Yes
AT1G22400	CPD-4441	Yes
AT1G30530	UDP	Yes
AT1G30530	CPD-12575	Yes
AT1G30530	CPD-520	Yes
AT1G30530	MYRICETIN	Yes
AT1G30530	CPD1F-90	Yes
AT2G43840	UDP	Yes
AT2G43840	CPD-12575	Yes
AT2G43840	CPD-520	Yes
AT2G43840	CPD1F-90	Yes
AT2G31750	CPD-12575	Yes
AT2G31750	INDOLE_ACETATE_AUXIN	Yes
AT3G11340	UDP	Yes
AT3G11340	CPD-12575	Yes
AT3G11340	CPD-4441	Yes
AT3G11340	CPD-4210	Yes
AT1G66270	2-OXINDOLE-3-ACETIC-ACID	Yes
AT1G66270	CPD-10450	Yes
AT1G66270	CONIFERYL-ALDEHYDE	Yes
AT1G66270	CPD-697	Yes
AT1G66270	CPD-4614	Yes
AT1G66270	CPD-4209	Yes
AT1G66270	CPD-7383	Yes
AT1G66270	CPD3DJ-82	Yes
AT1G66270	UDP-SULFOQUINOVOSE	Yes
AT1G66270	CPD-11260	Yes
AT1G66270	CPD-16536	Yes
AT1G66270	CPD-8067	Yes
AT1G66270	PELARGONIDIN-3-GLUCOSIDE-CMPD	Yes
AT1G66270	CPD-13118	Yes
AT1G66270	DIACYLGLYCEROL	Yes
AT1G66270	CPD-634	Yes
AT1G66270	UDP-GLUCURONATE	Yes
AT1G66270	CPD-170	Yes
AT1G66270	CPD-110	Yes
AT1G66270	CPD-520	Yes
AT1G66270	CPD-14843	Yes
AT1G66270	CPD1F-766	Yes
AT1G66270	CPD1F-437	Yes
AT1G66270	SINAPALDEHYDE	Yes
AT1G66270	CPD-4210	Yes
AT1G66270	1-O-SINAPOYL-BETA-D-GLUCOSE	Yes
AT1G66270	CPD-633	Yes
AT1G66270	UDP-L-RHAMNOSE	Yes
AT1G66270	GDP	Yes
AT1G66270	CPD1F-453	Yes
AT1G66270	CPD-8097	Yes
AT1G66270	CPD-14849	Yes
AT1G66270	CPD-16539	Yes
AT1G66270	CPD-7866	Yes
AT1G66270	|Xyloglucans-Galactose-23|	Yes
AT1G66270	BENZOATE	Yes
AT1G66270	|Glucosyl-acyl-sphinganines|	Yes
AT1G66270	|1-4-beta-Xylan|	Yes
AT1G66270	CPD1F-90	Yes
AT1G66270	CPD-10455	Yes
AT1G66280	2-OXINDOLE-3-ACETIC-ACID	Yes
AT1G66280	CPD-10450	Yes
AT1G66280	CONIFERYL-ALDEHYDE	Yes
AT1G66280	CPD-697	Yes
AT1G66280	CPD-4614	Yes
AT1G66280	CPD-4209	Yes
AT1G66280	CPD-7383	Yes
AT1G66280	CPD3DJ-82	Yes
AT1G66280	UDP-SULFOQUINOVOSE	Yes
AT1G66280	CPD-11260	Yes
AT1G66280	CPD-16536	Yes
AT1G66280	CPD-8067	Yes
AT1G66280	PELARGONIDIN-3-GLUCOSIDE-CMPD	Yes
AT1G66280	CPD-13118	Yes
AT1G66280	DIACYLGLYCEROL	Yes
AT1G66280	CPD-634	Yes
AT1G66280	UDP-GLUCURONATE	Yes
AT1G66280	CPD-170	Yes
AT1G66280	CPD-110	Yes
AT1G66280	CPD-520	Yes
AT1G66280	CPD-14843	Yes
AT1G66280	CPD1F-766	Yes
AT1G66280	CPD1F-437	Yes
AT1G66280	SINAPALDEHYDE	Yes
AT1G66280	CPD-4210	Yes
AT1G66280	1-O-SINAPOYL-BETA-D-GLUCOSE	Yes
AT1G66280	CPD-633	Yes
AT1G66280	UDP-L-RHAMNOSE	Yes
AT1G66280	GDP	Yes
AT1G66280	CPD1F-453	Yes
AT1G66280	CPD-8097	Yes
AT1G66280	CPD-14849	Yes
AT1G66280	CPD-16539	Yes
AT1G66280	CPD-7866	Yes
AT1G66280	|Xyloglucans-Galactose-23|	Yes
AT1G66280	BENZOATE	Yes
AT1G66280	|Glucosyl-acyl-sphinganines|	Yes
AT1G66280	|1-4-beta-Xylan|	Yes
AT1G66280	CPD1F-90	Yes
AT1G66280	CPD-10455	Yes
AT5G08380	2-OXINDOLE-3-ACETIC-ACID	No	No
AT5G08380	CPD-10450	No	No
AT5G08380	CONIFERYL-ALDEHYDE	No	No
AT5G08380	CPD-697	No	No
AT5G08380	CPD-4614	No	No
AT5G08380	CPD-4209	No	No
AT5G08380	CPD-7383	No	No
AT5G08380	CPD3DJ-82	No	No
AT5G08380	UDP-SULFOQUINOVOSE	No	No
AT5G08380	CPD-11260	No	No
AT5G08380	CPD-16536	No	No
AT5G08380	CPD-8067	No	No
AT5G08380	PELARGONIDIN-3-GLUCOSIDE-CMPD	No	No
AT5G08380	CPD-13118	No	No
AT5G08380	DIACYLGLYCEROL	No	No
AT5G08380	CPD-634	No	No
AT5G08380	UDP-GLUCURONATE	No	No
AT5G08380	CPD-170	No	No
AT5G08380	CPD-110	No	No
AT5G08380	CPD-520	No	No
AT5G08380	CPD-14843	No	No
AT5G08380	CPD1F-766	No	No
AT5G08380	CPD1F-437	No	No
AT5G08380	SINAPALDEHYDE	No	No
AT5G08380	CPD-4210	No	No
AT5G08380	1-O-SINAPOYL-BETA-D-GLUCOSE	No	No
AT5G08380	CPD-633	No	No
AT5G08380	UDP-L-RHAMNOSE	No	No
AT5G08380	GDP	No	No
AT5G08380	CPD1F-453	No	No
AT5G08380	CPD-8097	No	No
AT5G08380	CPD-14849	No	No
AT5G08380	CPD-16539	No	No
AT5G08380	CPD-7866	No	No
AT5G08380	|Xyloglucans-Galactose-23|	No	No
AT5G08380	BENZOATE	No	No
AT5G08380	|Glucosyl-acyl-sphinganines|	No	No
AT5G08380	|1-4-beta-Xylan|	No	No
AT5G08380	CPD1F-90	No	No
AT5G08380	CPD-10455	No	No
AT5G08380	ALPHA-D-GALACTOSE	No	No
AT5G48175	2-OXINDOLE-3-ACETIC-ACID	Yes
AT5G48175	CPD-10450	Yes
AT5G48175	CONIFERYL-ALDEHYDE	Yes
AT5G48175	CPD-697	Yes
AT5G48175	CPD-4614	Yes
AT5G48175	CPD-4209	Yes
AT5G48175	CPD-7383	Yes
AT5G48175	CPD3DJ-82	Yes
AT5G48175	UDP-SULFOQUINOVOSE	Yes
AT5G48175	CPD-11260	Yes
AT5G48175	CPD-16536	Yes
AT5G48175	CPD-8067	Yes
AT5G48175	PELARGONIDIN-3-GLUCOSIDE-CMPD	Yes
AT5G48175	CPD-13118	Yes
AT5G48175	DIACYLGLYCEROL	Yes
AT5G48175	CPD-634	Yes
AT5G48175	UDP-GLUCURONATE	Yes
AT5G48175	CPD-170	Yes
AT5G48175	CPD-110	Yes
AT5G48175	CPD-520	Yes
AT5G48175	CPD-14843	Yes
AT5G48175	CPD1F-766	Yes
AT5G48175	CPD1F-437	Yes
AT5G48175	SINAPALDEHYDE	Yes
AT5G48175	CPD-4210	Yes
AT5G48175	1-O-SINAPOYL-BETA-D-GLUCOSE	Yes
AT5G48175	CPD-633	Yes
AT5G48175	UDP-L-RHAMNOSE	Yes
AT5G48175	GDP	Yes
AT5G48175	CPD1F-453	Yes
AT5G48175	CPD-8097	Yes
AT5G48175	CPD-14849	Yes
AT5G48175	CPD-16539	Yes
AT5G48175	CPD-7866	Yes
AT5G48175	|Xyloglucans-Galactose-23|	Yes
AT5G48175	BENZOATE	Yes
AT5G48175	|Glucosyl-acyl-sphinganines|	Yes
AT5G48175	|1-4-beta-Xylan|	Yes
AT5G48175	CPD1F-90	Yes
AT5G48175	CPD-10455	Yes
AT3G62740	2-OXINDOLE-3-ACETIC-ACID	No	Yes
AT3G62740	CPD-10450	No	Yes
AT3G62740	CONIFERYL-ALDEHYDE	No	Yes
AT3G62740	CPD-697	No	Yes
AT3G62740	CPD-4614	No	Yes
AT3G62740	CPD-4209	No	Yes
AT3G62740	CPD-7383	No	Yes
AT3G62740	CPD3DJ-82	No	Yes
AT3G62740	UDP-SULFOQUINOVOSE	No	Yes
AT3G62740	CPD-11260	No	Yes
AT3G62740	CPD-16536	No	Yes
AT3G62740	CPD-8067	No	Yes
AT3G62740	PELARGONIDIN-3-GLUCOSIDE-CMPD	No	Yes
AT3G62740	CPD-13118	No	Yes
AT3G62740	DIACYLGLYCEROL	No	Yes
AT3G62740	CPD-634	No	Yes
AT3G62740	UDP-GLUCURONATE	No	Yes
AT3G62740	CPD-170	No	Yes
AT3G62740	CPD-110	No	Yes
AT3G62740	CPD-520	No	Yes
AT3G62740	CPD-14843	No	Yes
AT3G62740	CPD1F-766	No	Yes
AT3G62740	CPD1F-437	No	Yes
AT3G62740	SINAPALDEHYDE	No	Yes
AT3G62740	CPD-4210	No	Yes
AT3G62740	1-O-SINAPOYL-BETA-D-GLUCOSE	No	Yes
AT3G62740	CPD-633	No	Yes
AT3G62740	UDP-L-RHAMNOSE	No	Yes
AT3G62740	GDP	No	Yes
AT3G62740	CPD1F-453	No	Yes
AT3G62740	CPD-8097	No	Yes
AT3G62740	CPD-14849	No	Yes
AT3G62740	CPD-16539	No	Yes
AT3G62740	CPD-7866	No	Yes
AT3G62740	|Xyloglucans-Galactose-23|	No	Yes
AT3G62740	BENZOATE	No	Yes
AT3G62740	|Glucosyl-acyl-sphinganines|	No	Yes
AT3G62740	|1-4-beta-Xylan|	No	Yes
AT3G62740	CPD1F-90	No	Yes
AT3G62740	CPD-10455	No	Yes
AT3G62750	2-OXINDOLE-3-ACETIC-ACID	No	Yes
AT3G62750	CPD-10450	No	Yes
AT3G62750	CONIFERYL-ALDEHYDE	No	Yes
AT3G62750	CPD-697	No	Yes
AT3G62750	CPD-4614	No	Yes
AT3G62750	CPD-4209	No	Yes
AT3G62750	CPD-7383	No	Yes
AT3G62750	CPD3DJ-82	No	Yes
AT3G62750	UDP-SULFOQUINOVOSE	No	Yes
AT3G62750	CPD-11260	No	Yes
AT3G62750	CPD-16536	No	Yes
AT3G62750	CPD-8067	No	Yes
AT3G62750	PELARGONIDIN-3-GLUCOSIDE-CMPD	No	Yes
AT3G62750	CPD-13118	No	Yes
AT3G62750	DIACYLGLYCEROL	No	Yes
AT3G62750	CPD-634	No	Yes
AT3G62750	UDP-GLUCURONATE	No	Yes
AT3G62750	CPD-170	No	Yes
AT3G62750	CPD-110	No	Yes
AT3G62750	CPD-520	No	Yes
AT3G62750	CPD-14843	No	Yes
AT3G62750	CPD1F-766	No	Yes
AT3G62750	CPD1F-437	No	Yes
AT3G62750	SINAPALDEHYDE	No	Yes
AT3G62750	CPD-4210	No	Yes
AT3G62750	1-O-SINAPOYL-BETA-D-GLUCOSE	No	Yes
AT3G62750	CPD-633	No	Yes
AT3G62750	UDP-L-RHAMNOSE	No	Yes
AT3G62750	GDP	No	Yes
AT3G62750	CPD1F-453	No	Yes
AT3G62750	CPD-8097	No	Yes
AT3G62750	CPD-14849	No	Yes
AT3G62750	CPD-16539	No	Yes
AT3G62750	CPD-7866	No	Yes
AT3G62750	|Xyloglucans-Galactose-23|	No	Yes
AT3G62750	BENZOATE	No	Yes
AT3G62750	|Glucosyl-acyl-sphinganines|	No	Yes
AT3G62750	|1-4-beta-Xylan|	No	Yes
AT3G62750	CPD1F-90	No	Yes
AT3G62750	CPD-10455	No	Yes
AT3G53150	UDP	Yes
AT3G53150	CPD-12575	Yes
AT3G53150	CPD-4441	Yes
AT3G53150	CPD-4210	Yes
AT3G53150	CPD-520	Yes
AT3G53150	CPD1F-90	Yes
AT3G53160	UDP	Yes
AT3G53160	CPD-12575	Yes
AT3G53160	CPD-4441	Yes
AT3G53160	CPD-4210	Yes
AT2G15480	2-OXINDOLE-3-ACETIC-ACID	Yes
AT2G15480	CPD-10450	Yes
AT2G15480	CONIFERYL-ALDEHYDE	Yes
AT2G15480	CPD-697	Yes
AT2G15480	CPD-4614	Yes
AT2G15480	CPD-4209	Yes
AT2G15480	CPD-7383	Yes
AT2G15480	CPD3DJ-82	Yes
AT2G15480	UDP-SULFOQUINOVOSE	Yes
AT2G15480	CPD-11260	Yes
AT2G15480	CPD-16536	Yes
AT2G15480	CPD-8067	Yes
AT2G15480	PELARGONIDIN-3-GLUCOSIDE-CMPD	Yes
AT2G15480	CPD-13118	Yes
AT2G15480	DIACYLGLYCEROL	Yes
AT2G15480	CPD-634	Yes
AT2G15480	UDP-GLUCURONATE	Yes
AT2G15480	CPD-170	Yes
AT2G15480	CPD-110	Yes
AT2G15480	CPD-520	Yes
AT2G15480	CPD-14843	Yes
AT2G15480	CPD1F-766	Yes
AT2G15480	CPD1F-437	Yes
AT2G15480	SINAPALDEHYDE	Yes
AT2G15480	CPD-4210	Yes
AT2G15480	1-O-SINAPOYL-BETA-D-GLUCOSE	Yes
AT2G15480	CPD-633	Yes
AT2G15480	UDP-L-RHAMNOSE	Yes
AT2G15480	GDP	Yes
AT2G15480	CPD1F-453	Yes
AT2G15480	CPD-8097	Yes
AT2G15480	CPD-14849	Yes
AT2G15480	CPD-16539	Yes
AT2G15480	CPD-7866	Yes
AT2G15480	|Xyloglucans-Galactose-23|	Yes
AT2G15480	BENZOATE	Yes
AT2G15480	|Glucosyl-acyl-sphinganines|	Yes
AT2G15480	|1-4-beta-Xylan|	Yes
AT2G15480	CPD1F-90	Yes
AT2G15480	CPD-10455	Yes
AT2G15480	CPD-12575	Yes
AT2G15480	MYRICETIN	Yes
AT2G15490	2-OXINDOLE-3-ACETIC-ACID	Yes
AT2G15490	CPD-10450	Yes
AT2G15490	CONIFERYL-ALDEHYDE	Yes
AT2G15490	CPD-697	Yes
AT2G15490	CPD-4614	Yes
AT2G15490	CPD-4209	Yes
AT2G15490	CPD-7383	Yes
AT2G15490	CPD3DJ-82	Yes
AT2G15490	UDP-SULFOQUINOVOSE	Yes
AT2G15490	CPD-11260	Yes
AT2G15490	CPD-16536	Yes
AT2G15490	CPD-8067	Yes
AT2G15490	PELARGONIDIN-3-GLUCOSIDE-CMPD	Yes
AT2G15490	CPD-13118	Yes
AT2G15490	DIACYLGLYCEROL	Yes
AT2G15490	CPD-634	Yes
AT2G15490	UDP-GLUCURONATE	Yes
AT2G15490	CPD-170	Yes
AT2G15490	CPD-110	Yes
AT2G15490	CPD-520	Yes
AT2G15490	CPD-14843	Yes
AT2G15490	CPD1F-766	Yes
AT2G15490	CPD1F-437	Yes
AT2G15490	SINAPALDEHYDE	Yes
AT2G15490	CPD-4210	Yes
AT2G15490	1-O-SINAPOYL-BETA-D-GLUCOSE	Yes
AT2G15490	CPD-633	Yes
AT2G15490	UDP-L-RHAMNOSE	Yes
AT2G15490	GDP	Yes
AT2G15490	CPD1F-453	Yes
AT2G15490	CPD-8097	Yes
AT2G15490	CPD-14849	Yes
AT2G15490	CPD-16539	Yes
AT2G15490	CPD-7866	Yes
AT2G15490	|Xyloglucans-Galactose-23|	Yes
AT2G15490	BENZOATE	Yes
AT2G15490	|Glucosyl-acyl-sphinganines|	Yes
AT2G15490	|1-4-beta-Xylan|	Yes
AT2G15490	CPD1F-90	Yes
AT2G15490	CPD-10455	Yes
AT2G15490	CPD-12575	Yes
AT2G15490	MYRICETIN	Yes
AT3G09260	2-OXINDOLE-3-ACETIC-ACID	Yes
AT3G09260	CPD-10450	Yes
AT3G09260	CONIFERYL-ALDEHYDE	Yes
AT3G09260	CPD-697	Yes
AT3G09260	CPD-4614	Yes
AT3G09260	CPD-4209	Yes
AT3G09260	CPD-7383	Yes
AT3G09260	CPD3DJ-82	Yes
AT3G09260	UDP-SULFOQUINOVOSE	Yes
AT3G09260	CPD-11260	Yes
AT3G09260	CPD-16536	Yes
AT3G09260	CPD-8067	Yes
AT3G09260	PELARGONIDIN-3-GLUCOSIDE-CMPD	Yes
AT3G09260	CPD-13118	Yes
AT3G09260	DIACYLGLYCEROL	Yes
AT3G09260	CPD-634	Yes
AT3G09260	UDP-GLUCURONATE	Yes
AT3G09260	CPD-170	Yes
AT3G09260	CPD-110	Yes
AT3G09260	CPD-520	Yes
AT3G09260	CPD-14843	Yes
AT3G09260	CPD1F-766	Yes
AT3G09260	CPD1F-437	Yes
AT3G09260	SINAPALDEHYDE	Yes
AT3G09260	CPD-4210	Yes
AT3G09260	1-O-SINAPOYL-BETA-D-GLUCOSE	Yes
AT3G09260	CPD-633	Yes
AT3G09260	UDP-L-RHAMNOSE	Yes
AT3G09260	GDP	Yes
AT3G09260	CPD1F-453	Yes
AT3G09260	CPD-8097	Yes
AT3G09260	CPD-14849	Yes
AT3G09260	CPD-16539	Yes
AT3G09260	CPD-7866	Yes
AT3G09260	|Xyloglucans-Galactose-23|	Yes
AT3G09260	BENZOATE	Yes
AT3G09260	|Glucosyl-acyl-sphinganines|	Yes
AT3G09260	|1-4-beta-Xylan|	Yes
AT3G09260	CPD1F-90	Yes
AT3G09260	CPD-10455	Yes
[truncated: 7,028 more rows]
